# Supplementary material for: Crystal structure of 4-bromo­anilinium 4-methyl­benzene­sulfonate
Source: Acta Crystallogr E Crystallogr Commun. 2015 Feb 13;71(Pt 3):o163–4. doi: 10.1107/S2056989015002686 (PMC4350755; doi:10.1107/S2056989015002686)
Supplement: Supplementary file 1 [file e-71-0o163-sup1.cif]

##############################################################################
#                                                                            #
# This CIF contains the data in a paper accepted for publication in          #
# Acta Crystallographica Section E. It conforms to the requirements of       #
# Notes for Authors for Acta Crystallographica Section E, and has been       #
# peer reviewed under the auspices of the IUCr Commission on Journals.       #
#                                                                            #
# Full details of the Crystallographic Information File format               #
# are given in the paper "The Crystallographic Information File (CIF):       #
# a New Standard Archive File for Crystallography" by S. R. Hall, F. H.      #
# Allen and I. D. Brown [Acta Cryst. (1991), A47, 655-685].                  #
#                                                                            #
# The current version of the core CIF dictionary is obtainable from          #
# ftp://ftp.iucr.org/pub/cif_core.dic.                                       #
#                                                                            #
# Software is freely available for graphical display of the structure(s)     #
# in this CIF. For information consult the CIF software page                 #
# http://www.iucr.org/resources/cif/software.                                #
#                                                                            #
# This file may be used for bona fide research purposes within the           #
# scientific community so long as proper attribution is given to the journal # 
# article from which it was obtained.                                        #
#                                                                            #
##############################################################################
data_global
_audit_creation_method     SHELXL97
_journal_date_recd_electronic     2015-02-05
_journal_date_accepted     2015-02-08
_journal_name_full     'Acta Crystallographica, Section E'
_journal_year     2015
_journal_volume     71
_journal_issue      3
_journal_page_first     o163
_journal_page_last     o164
_journal_paper_category     HO
_journal_paper_doi     10.1107/S2056989015002686
_journal_coeditor_code     SU5079
_publ_contact_author_name     'G. Chakkaravarthi'
_publ_contact_author_address
;
Department of Physics
CPCL Polytechnic College
Chennai 600 068
India
;
_publ_contact_author_email
                      'chakkaravarthi_2005@yahoo.com, srkanagadurai@yahoo.co.in'
_publ_contact_author_fax     ?
_publ_contact_author_phone     '09940334668'
_publ_section_title
;
Crystal structure of 4-bromoanilinium 4-methylbenzenesulfonate
;
loop_
    _publ_author_name
    _publ_author_address
    'P. K. Sivakumar'
;
Department of Physics,
M. N. M. Jain Engineering College,
Chennai 600 097,
India
;
    'M. Krishna Kumar'
;
Department of Physics,
Presidency College,
Chennai 600 005,
India
;
    'R. Mohan Kumar'
;
Department of Physics,
Presidency College,
Chennai 600 005,
India
;
    'G. Chakkaravarthi'
;
Department of Physics,
CPCL Polytechnic College,
Chennai 600 068,
India
;
    'R. Kanagadurai'
;
Department of Physics,
Presidency College,
Chennai 600 005,
India
;
_publ_section_synopsis     .
data_I
_database_code_depnum_ccdc_archive 'CCDC 1048164'
_audit_creation_method     SHELXL-97
_chemical_name_systematic
;
4-Bromoanilinium 4-methylbenzenesulfonate
;
_chemical_name_common     ?
_chemical_formula_moiety     'C6 H7 Br N +, C7 H7 O3 S -'
_chemical_formula_sum     'C13 H14 Br N O3 S'
_chemical_formula_iupac     'C6 H7 Br N +, C7 H7 O3 S -'
_chemical_formula_weight     344.22
_chemical_melting_point     ?
_symmetry_cell_setting     triclinic
_symmetry_space_group_name_H-M     'P -1'
_symmetry_space_group_name_Hall     '-P 1'
loop_
    _symmetry_equiv_pos_as_xyz
    'x, y, z'
    '-x, -y, -z'
_cell_length_a     5.7908(3)
_cell_length_b     7.6004(4)
_cell_length_c     15.9073(7)
_cell_angle_alpha     94.716(2)
_cell_angle_beta     96.520(3)
_cell_angle_gamma     92.732(2)
_cell_volume     692.09(6)
_cell_formula_units_Z     2
_cell_measurement_reflns_used     348
_cell_measurement_theta_min     1.3
_cell_measurement_theta_max     27.1
_cell_measurement_temperature     295(2)
_exptl_crystal_description     block
_exptl_crystal_colour     colourless
_exptl_crystal_size_max     0.24
_exptl_crystal_size_mid     0.20
_exptl_crystal_size_min     0.18
_exptl_crystal_density_diffrn     1.652
_exptl_crystal_density_meas     ?
_exptl_crystal_density_method     'not measured'
_exptl_crystal_F_000     3048
_exptl_absorpt_coefficient_mu     3.123
_exptl_absorpt_correction_type     multi-scan
_exptl_absorpt_process_details
;
(SADABS; Sheldrick, 1996)
;
_exptl_absorpt_correction_T_min     0.5211
_exptl_absorpt_correction_T_max     0.6033
_exptl_special_details     ?
_diffrn_ambient_temperature     295(2)
_diffrn_radiation_type     MoK\a
_diffrn_radiation_wavelength     0.71073
_diffrn_radiation_source     'fine-focus sealed tube'
_diffrn_radiation_monochromator     graphite
_diffrn_measurement_device_type     'Bruker Kappa APEXII CCD'
_diffrn_measurement_method     '\w and \f scan'
_diffrn_detector_area_resol_mean     ?
_diffrn_reflns_number     11503
_diffrn_reflns_av_R_equivalents     0.0296
_diffrn_reflns_av_sigmaI/netI     0.0291
_diffrn_reflns_theta_min     1.29
_diffrn_reflns_theta_max     27.14
_diffrn_reflns_theta_full     25.00
_diffrn_measured_fraction_theta_max     0.978
_diffrn_measured_fraction_theta_full     0.979
_diffrn_reflns_limit_h_min     -7
_diffrn_reflns_limit_h_max     7
_diffrn_reflns_limit_k_min     -9
_diffrn_reflns_limit_k_max     9
_diffrn_reflns_limit_l_min     -20
_diffrn_reflns_limit_l_max     20
_diffrn_standards_number     0
_diffrn_standards_interval_count     ?
_diffrn_standards_interval_time     0
_diffrn_standards_decay_%     ?
_refine_special_details
;
 Refinement of F^2^ against ALL reflections.  The weighted R-factor wR and
 goodness of fit S are based on F^2^, conventional R-factors R are based
 on F, with F set to zero for negative F^2^. The threshold expression of
 F^2^ > 2sigma(F^2^) is used only for calculating R-factors(gt) etc. and is
 not relevant to the choice of reflections for refinement.  R-factors based
 on F^2^ are statistically about twice as large as those based on F, and R-
 factors based on ALL data will be even larger.
;
_reflns_number_total     3001
_reflns_number_gt     2526
_reflns_threshold_expression     I>2sigma(I)
_refine_ls_structure_factor_coef     Fsqd
_refine_ls_matrix_type     full
_refine_ls_R_factor_all     0.0419
_refine_ls_R_factor_gt     0.0326
_refine_ls_wR_factor_gt     0.0796
_refine_ls_wR_factor_ref     0.0828
_refine_ls_goodness_of_fit_ref     1.033
_refine_ls_restrained_S_all     1.033
_refine_ls_number_reflns     3001
_refine_ls_number_parameters     175
_refine_ls_number_restraints     0
_refine_ls_hydrogen_treatment     constr
_refine_ls_weighting_scheme     calc
_refine_ls_weighting_details
         'calc w=1/[\s^2^(Fo^2^)+(0.0406P)^2^+0.3371P] where P=(Fo^2^+2Fc^2^)/3'
_atom_sites_solution_hydrogens     geom
_atom_sites_solution_primary     direct
_atom_sites_solution_secondary     difmap
_refine_ls_shift/su_max     0.000
_refine_ls_shift/su_mean     0.000
_refine_diff_density_max     0.451
_refine_diff_density_min     -0.555
_refine_ls_extinction_method
;
SHELXL97 (Sheldrick, 2008)
;
_refine_ls_extinction_coef     0.034(2)
_refine_ls_extinction_expression
                                  'Fc^*^=kFc[1+0.001xFc^2^\l^3^/sin(2\q)]^-1/4^'
loop_
    _atom_type_symbol
    _atom_type_description
    _atom_type_scat_dispersion_real
    _atom_type_scat_dispersion_imag
    _atom_type_scat_source
    'C' 'C' 0.0033 0.0016
                         'International Tables Vol C Tables 4.2.6.8 and 6.1.1.4'
    'H' 'H' 0.0000 0.0000
                         'International Tables Vol C Tables 4.2.6.8 and 6.1.1.4'
    'N' 'N' 0.0061 0.0033
                         'International Tables Vol C Tables 4.2.6.8 and 6.1.1.4'
    'O' 'O' 0.0106 0.0060
                         'International Tables Vol C Tables 4.2.6.8 and 6.1.1.4'
    'Br' 'Br' -0.2901 2.4595
                         'International Tables Vol C Tables 4.2.6.8 and 6.1.1.4'
    'S' 'S' 0.1246 0.1234
                         'International Tables Vol C Tables 4.2.6.8 and 6.1.1.4'
_computing_data_collection
;
APEX2 (Bruker, 2004)
;
_computing_cell_refinement
;
SAINT (Bruker, 2004)
;
_computing_data_reduction
;
SAINT (Bruker, 2004)
;
_computing_structure_solution
;
SHELXS97 (Sheldrick, 2008)
;
_computing_structure_refinement
;
SHELXL97 (Sheldrick, 2008)
;
_computing_molecular_graphics
;
PLATON (Spek, 2009)
;
_computing_publication_material
;
SHELXL97 (Sheldrick, 2008) and PLATON (Spek, 2009)
;
loop_
    _atom_site_type_symbol
    _atom_site_label
    _atom_site_fract_x
    _atom_site_fract_y
    _atom_site_fract_z
    _atom_site_U_iso_or_equiv
    _atom_site_adp_type
    _atom_site_calc_flag
    _atom_site_refinement_flags
    _atom_site_occupancy
    _atom_site_symmetry_multiplicity
    _atom_site_disorder_assembly
    _atom_site_disorder_group
    C C1 1.0889(4) 0.8014(3) 0.89050(15) 0.0401(6) Uani d . 1 1 . .
    C C2 1.2329(4) 0.8603(4) 0.83410(17) 0.0428(6) Uani d . 1 1 . .
    H H2 1.3820 0.9068 0.8546 0.051 Uiso calc R 1 1 . .
    C C3 1.1611(4) 0.8518(3) 0.74779(15) 0.0353(5) Uani d . 1 1 . .
    H H3 1.2613 0.8909 0.7106 0.042 Uiso calc R 1 1 . .
    C C4 0.9385(3) 0.7845(3) 0.71760(12) 0.0233(4) Uani d . 1 1 . .
    C C5 0.7913(4) 0.7260(3) 0.77291(15) 0.0351(5) Uani d . 1 1 . .
    H H5 0.6416 0.6807 0.7525 0.042 Uiso calc R 1 1 . .
    C C6 0.8673(4) 0.7348(4) 0.85901(15) 0.0439(6) Uani d . 1 1 . .
    H H6 0.7674 0.6952 0.8962 0.053 Uiso calc R 1 1 . .
    C C7 1.1741(6) 0.8053(5) 0.98404(18) 0.0686(9) Uani d . 1 1 . .
    H H7A 1.2377 0.6944 0.9958 0.103 Uiso calc R 1 1 . .
    H H7B 1.0464 0.8251 1.0166 0.103 Uiso calc R 1 1 . .
    H H7C 1.2922 0.8991 0.9992 0.103 Uiso calc R 1 1 . .
    C C8 0.4302(4) 0.3193(3) 0.77075(14) 0.0317(5) Uani d . 1 1 . .
    C C9 0.6357(4) 0.2352(3) 0.77106(15) 0.0342(5) Uani d . 1 1 . .
    H H9 0.7066 0.1958 0.8209 0.041 Uiso calc R 1 1 . .
    C C10 0.7353(4) 0.2102(3) 0.69649(14) 0.0296(5) Uani d . 1 1 . .
    H H10 0.8749 0.1548 0.6958 0.036 Uiso calc R 1 1 . .
    C C11 0.6259(3) 0.2681(3) 0.62306(13) 0.0253(4) Uani d . 1 1 . .
    C C12 0.4203(4) 0.3529(3) 0.62302(14) 0.0309(5) Uani d . 1 1 . .
    H H12 0.3492 0.3920 0.5731 0.037 Uiso calc R 1 1 . .
    C C13 0.3209(4) 0.3792(3) 0.69759(15) 0.0329(5) Uani d . 1 1 . .
    H H13 0.1826 0.4363 0.6986 0.039 Uiso calc R 1 1 . .
    N N1 0.7352(3) 0.2443(2) 0.54491(11) 0.0301(4) Uani d . 1 1 . .
    H H1A 0.8264 0.3397 0.5401 0.045 Uiso calc R 1 1 . .
    H H1B 0.6256 0.2287 0.5006 0.045 Uiso calc R 1 1 . .
    H H1C 0.8204 0.1499 0.5464 0.045 Uiso calc R 1 1 . .
    O O1 0.9616(3) 0.9187(2) 0.57494(10) 0.0387(4) Uani d . 1 1 . .
    O O2 0.9290(3) 0.6031(2) 0.57251(10) 0.0372(4) Uani d . 1 1 . .
    O O3 0.5965(3) 0.7733(3) 0.59796(10) 0.0460(4) Uani d . 1 1 . .
    Br Br1 0.29548(5) 0.35751(4) 0.873294(18) 0.05714(14) Uani d . 1 1 . .
    S S1 0.84823(9) 0.76863(7) 0.60718(3) 0.02575(14) Uani d . 1 1 . .
loop_
    _atom_site_aniso_label
    _atom_site_aniso_U_11
    _atom_site_aniso_U_22
    _atom_site_aniso_U_33
    _atom_site_aniso_U_12
    _atom_site_aniso_U_13
    _atom_site_aniso_U_23
    C1 0.0476(14) 0.0480(14) 0.0238(12) 0.0154(11) -0.0024(10) -0.0011(10)
    C2 0.0341(12) 0.0518(15) 0.0382(14) 0.0012(11) -0.0083(10) -0.0035(11)
    C3 0.0298(11) 0.0428(13) 0.0327(12) -0.0022(9) 0.0030(9) 0.0032(10)
    C4 0.0287(10) 0.0214(9) 0.0200(10) 0.0048(8) 0.0029(7) 0.0010(8)
    C5 0.0315(11) 0.0463(14) 0.0273(12) -0.0034(10) 0.0038(9) 0.0050(10)
    C6 0.0460(14) 0.0625(17) 0.0261(12) 0.0034(12) 0.0111(10) 0.0106(11)
    C7 0.077(2) 0.098(3) 0.0278(14) 0.0243(19) -0.0093(14) -0.0014(16)
    C8 0.0353(11) 0.0310(11) 0.0287(12) 0.0018(9) 0.0061(9) -0.0007(9)
    C9 0.0399(12) 0.0358(12) 0.0267(11) 0.0083(10) -0.0007(9) 0.0055(9)
    C10 0.0289(10) 0.0283(11) 0.0315(12) 0.0075(8) 0.0003(8) 0.0034(9)
    C11 0.0263(10) 0.0220(10) 0.0262(11) -0.0013(8) 0.0009(8) -0.0012(8)
    C12 0.0300(11) 0.0321(11) 0.0299(12) 0.0054(9) -0.0020(9) 0.0046(9)
    C13 0.0273(11) 0.0333(12) 0.0379(13) 0.0070(9) 0.0020(9) 0.0015(10)
    N1 0.0298(9) 0.0316(9) 0.0286(10) 0.0032(7) 0.0019(7) 0.0029(8)
    O1 0.0566(10) 0.0325(8) 0.0315(9) 0.0091(7) 0.0160(7) 0.0109(7)
    O2 0.0531(10) 0.0281(8) 0.0297(9) 0.0057(7) 0.0065(7) -0.0053(7)
    O3 0.0321(9) 0.0787(13) 0.0263(9) 0.0106(8) -0.0017(7) 0.0025(8)
    Br1 0.0649(2) 0.0722(2) 0.03948(19) 0.02182(15) 0.02132(13) 0.00502(14)
    S1 0.0313(3) 0.0287(3) 0.0179(3) 0.0066(2) 0.00382(19) 0.0019(2)
_geom_special_details
;
 All esds (except the esd in the dihedral angle between two l.s. planes)
 are estimated using the full covariance matrix.  The cell esds are taken
 into account individually in the estimation of esds in distances, angles
 and torsion angles; correlations between esds in cell parameters are only
 used when they are defined by crystal symmetry.  An approximate (isotropic)
 treatment of cell esds is used for estimating esds involving l.s. planes.
;
loop_
    _geom_bond_atom_site_label_1
    _geom_bond_atom_site_label_2
    _geom_bond_site_symmetry_2
    _geom_bond_distance
    _geom_bond_publ_flag
    C1 C2 . 1.379(4) ?
    C1 C6 . 1.380(4) ?
    C1 C7 . 1.511(3) ?
    C2 C3 . 1.384(3) ?
    C2 H2 . 0.9300 ?
    C3 C4 . 1.382(3) ?
    C3 H3 . 0.9300 ?
    C4 C5 . 1.377(3) ?
    C4 S1 . 1.767(2) ?
    C5 C6 . 1.385(3) ?
    C5 H5 . 0.9300 ?
    C6 H6 . 0.9300 ?
    C7 H7A . 0.9600 ?
    C7 H7B . 0.9600 ?
    C7 H7C . 0.9600 ?
    C8 C9 . 1.377(3) ?
    C8 C13 . 1.382(3) ?
    C8 Br1 . 1.894(2) ?
    C9 C10 . 1.380(3) ?
    C9 H9 . 0.9300 ?
    C10 C11 . 1.379(3) ?
    C10 H10 . 0.9300 ?
    C11 C12 . 1.381(3) ?
    C11 N1 . 1.460(3) ?
    C12 C13 . 1.380(3) ?
    C12 H12 . 0.9300 ?
    C13 H13 . 0.9300 ?
    N1 H1A . 0.8900 ?
    N1 H1B . 0.8900 ?
    N1 H1C . 0.8900 ?
    O1 S1 . 1.4480(16) ?
    O2 S1 . 1.4513(16) ?
    O3 S1 . 1.4509(17) ?
loop_
    _geom_angle_atom_site_label_1
    _geom_angle_atom_site_label_2
    _geom_angle_atom_site_label_3
    _geom_angle_site_symmetry_1
    _geom_angle_site_symmetry_3
    _geom_angle
    _geom_angle_publ_flag
    C2 C1 C6 . . 118.3(2) ?
    C2 C1 C7 . . 120.7(3) ?
    C6 C1 C7 . . 120.9(3) ?
    C1 C2 C3 . . 121.6(2) ?
    C1 C2 H2 . . 119.2 ?
    C3 C2 H2 . . 119.2 ?
    C4 C3 C2 . . 119.1(2) ?
    C4 C3 H3 . . 120.5 ?
    C2 C3 H3 . . 120.5 ?
    C5 C4 C3 . . 120.20(19) ?
    C5 C4 S1 . . 120.52(16) ?
    C3 C4 S1 . . 119.26(16) ?
    C4 C5 C6 . . 119.7(2) ?
    C4 C5 H5 . . 120.1 ?
    C6 C5 H5 . . 120.1 ?
    C1 C6 C5 . . 121.0(2) ?
    C1 C6 H6 . . 119.5 ?
    C5 C6 H6 . . 119.5 ?
    C1 C7 H7A . . 109.5 ?
    C1 C7 H7B . . 109.5 ?
    H7A C7 H7B . . 109.5 ?
    C1 C7 H7C . . 109.5 ?
    H7A C7 H7C . . 109.5 ?
    H7B C7 H7C . . 109.5 ?
    C9 C8 C13 . . 121.7(2) ?
    C9 C8 Br1 . . 119.41(16) ?
    C13 C8 Br1 . . 118.93(17) ?
    C8 C9 C10 . . 119.2(2) ?
    C8 C9 H9 . . 120.4 ?
    C10 C9 H9 . . 120.4 ?
    C11 C10 C9 . . 119.39(19) ?
    C11 C10 H10 . . 120.3 ?
    C9 C10 H10 . . 120.3 ?
    C10 C11 C12 . . 121.2(2) ?
    C10 C11 N1 . . 118.94(18) ?
    C12 C11 N1 . . 119.80(18) ?
    C13 C12 C11 . . 119.56(19) ?
    C13 C12 H12 . . 120.2 ?
    C11 C12 H12 . . 120.2 ?
    C12 C13 C8 . . 118.9(2) ?
    C12 C13 H13 . . 120.5 ?
    C8 C13 H13 . . 120.5 ?
    C11 N1 H1A . . 109.5 ?
    C11 N1 H1B . . 109.5 ?
    H1A N1 H1B . . 109.5 ?
    C11 N1 H1C . . 109.5 ?
    H1A N1 H1C . . 109.5 ?
    H1B N1 H1C . . 109.5 ?
    O1 S1 O3 . . 113.04(11) ?
    O1 S1 O2 . . 111.33(10) ?
    O3 S1 O2 . . 113.23(11) ?
    O1 S1 C4 . . 106.17(10) ?
    O3 S1 C4 . . 106.11(10) ?
    O2 S1 C4 . . 106.31(9) ?
loop_
    _geom_torsion_atom_site_label_1
    _geom_torsion_atom_site_label_2
    _geom_torsion_atom_site_label_3
    _geom_torsion_atom_site_label_4
    _geom_torsion_site_symmetry_1
    _geom_torsion_site_symmetry_2
    _geom_torsion_site_symmetry_3
    _geom_torsion_site_symmetry_4
    _geom_torsion
    _geom_torsion_publ_flag
    C6 C1 C2 C3 . . . . -0.8(4) ?
    C7 C1 C2 C3 . . . . 177.6(3) ?
    C1 C2 C3 C4 . . . . 0.7(4) ?
    C2 C3 C4 C5 . . . . -0.3(3) ?
    C2 C3 C4 S1 . . . . -178.54(19) ?
    C3 C4 C5 C6 . . . . 0.0(3) ?
    S1 C4 C5 C6 . . . . 178.18(19) ?
    C2 C1 C6 C5 . . . . 0.4(4) ?
    C7 C1 C6 C5 . . . . -178.0(3) ?
    C4 C5 C6 C1 . . . . 0.0(4) ?
    C13 C8 C9 C10 . . . . 0.0(3) ?
    Br1 C8 C9 C10 . . . . -178.95(17) ?
    C8 C9 C10 C11 . . . . -0.7(3) ?
    C9 C10 C11 C12 . . . . 0.9(3) ?
    C9 C10 C11 N1 . . . . 178.73(19) ?
    C10 C11 C12 C13 . . . . -0.5(3) ?
    N1 C11 C12 C13 . . . . -178.31(19) ?
    C11 C12 C13 C8 . . . . -0.1(3) ?
    C9 C8 C13 C12 . . . . 0.4(3) ?
    Br1 C8 C13 C12 . . . . 179.35(16) ?
    C5 C4 S1 O1 . . . . 147.56(18) ?
    C3 C4 S1 O1 . . . . -34.23(19) ?
    C5 C4 S1 O3 . . . . 27.0(2) ?
    C3 C4 S1 O3 . . . . -154.76(18) ?
    C5 C4 S1 O2 . . . . -93.79(19) ?
    C3 C4 S1 O2 . . . . 84.42(19) ?
loop_
    _geom_hbond_atom_site_label_D
    _geom_hbond_atom_site_label_H
    _geom_hbond_atom_site_label_A
    _geom_hbond_site_symmetry_A
    _geom_hbond_distance_DH
    _geom_hbond_distance_HA
    _geom_hbond_distance_DA
    _geom_hbond_angle_DHA
    _geom_hbond_publ_flag
    N1 H1A O2 . 0.89 2.07 2.879(2) 151 y
    N1 H1C O1 2_766 0.89 2.46 2.971(2) 117 y
    N1 H1A O2 2_766 0.89 2.46 3.096(2) 129 y
    N1 H1B O3 2_666 0.89 1.91 2.794(2) 172 y
    N1 H1C O1 1_545 0.89 2.04 2.904(2) 165 y
_iucr_refine_instructions_details
;
TITL BPTS in P-1
CELL  0.71073   5.7908   7.6004  15.9073   94.716   96.520   92.732
ZERR     2.00   0.0003   0.0004   0.0007    0.002    0.003    0.002
LATT   1
SFAC  C    H    N    O    BR   S
UNIT  26   28   2    6    2    2
MERG   2
FMAP   2
PLAN   20
SIZE  0.18   0.20   0.24
ACTA    50.00
BOND   $H
CONF
HTAB N1 O2
HTAB N1 O1_$1
HTAB N1 O2_$1
HTAB N1 O3_$2
HTAB N1 O1_$3
EQIV $1 2-x,1-y,1-z
EQIV $2 1-x,1-y,1-z
EQIV $3 x,-1+y,z
L.S.   4
TEMP    22.00
WGHT    0.040600    0.337100
EXTI    0.034029
FVAR       0.28560
C1    1    1.088852    0.801377    0.890504    11.00000    0.04758    0.04800 =
         0.02384   -0.00112   -0.00241    0.01538
C2    1    1.232886    0.860263    0.834102    11.00000    0.03408    0.05179 =
         0.03817   -0.00346   -0.00834    0.00121
AFIX  43
H2    2    1.381997    0.906819    0.854574    11.00000   -1.20000
AFIX   0
C3    1    1.161109    0.851820    0.747790    11.00000    0.02977    0.04278 =
         0.03267    0.00319    0.00296   -0.00222
AFIX  43
H3    2    1.261277    0.890918    0.710612    11.00000   -1.20000
AFIX   0
C4    1    0.938461    0.784464    0.717601    11.00000    0.02870    0.02139 =
         0.01998    0.00098    0.00292    0.00479
C5    1    0.791328    0.725951    0.772905    11.00000    0.03154    0.04630 =
         0.02730    0.00497    0.00384   -0.00342
AFIX  43
H5    2    0.641561    0.680690    0.752536    11.00000   -1.20000
AFIX   0
C6    1    0.867284    0.734771    0.859014    11.00000    0.04595    0.06252 =
         0.02610    0.01059    0.01112    0.00337
AFIX  43
H6    2    0.767376    0.695181    0.896169    11.00000   -1.20000
AFIX   0
C7    1    1.174055    0.805342    0.984038    11.00000    0.07679    0.09828 =
         0.02778   -0.00136   -0.00932    0.02425
AFIX 137
H7A   2    1.237714    0.694402    0.995773    11.00000   -1.50000
H7B   2    1.046377    0.825076    1.016567    11.00000   -1.50000
H7C   2    1.292211    0.899067    0.999206    11.00000   -1.50000
AFIX   0
C8    1    0.430163    0.319278    0.770746    11.00000    0.03528    0.03097 =
         0.02874   -0.00072    0.00607    0.00182
C9    1    0.635727    0.235249    0.771058    11.00000    0.03993    0.03585 =
         0.02668    0.00547   -0.00072    0.00832
AFIX  43
H9    2    0.706614    0.195831    0.820947    11.00000   -1.20000
AFIX   0
C10   1    0.735332    0.210206    0.696489    11.00000    0.02891    0.02829 =
         0.03151    0.00340    0.00031    0.00754
AFIX  43
H10   2    0.874947    0.154799    0.695756    11.00000   -1.20000
AFIX   0
C11   1    0.625910    0.268108    0.623058    11.00000    0.02627    0.02202 =
         0.02620   -0.00121    0.00088   -0.00131
C12   1    0.420291    0.352890    0.623024    11.00000    0.03002    0.03207 =
         0.02987    0.00455   -0.00199    0.00544
AFIX  43
H12   2    0.349236    0.392035    0.573097    11.00000   -1.20000
AFIX   0
C13   1    0.320877    0.379166    0.697592    11.00000    0.02728    0.03326 =
         0.03791    0.00154    0.00197    0.00697
AFIX  43
H13   2    0.182566    0.436260    0.698577    11.00000   -1.20000
AFIX   0
N1    3    0.735234    0.244274    0.544911    11.00000    0.02975    0.03161 =
         0.02860    0.00292    0.00187    0.00317
AFIX 137
H1A   2    0.826385    0.339695    0.540122    11.00000   -1.50000
H1B   2    0.625610    0.228721    0.500561    11.00000   -1.50000
H1C   2    0.820352    0.149879    0.546411    11.00000   -1.50000
AFIX   0
O1    4    0.961638    0.918715    0.574939    11.00000    0.05659    0.03255 =
         0.03154    0.01085    0.01599    0.00910
O2    4    0.928958    0.603081    0.572511    11.00000    0.05313    0.02810 =
         0.02969   -0.00528    0.00652    0.00571
O3    4    0.596495    0.773309    0.597962    11.00000    0.03207    0.07868 =
         0.02628    0.00246   -0.00174    0.01061
BR1   5    0.295484    0.357512    0.873294    11.00000    0.06494    0.07224 =
         0.03948    0.00502    0.02132    0.02182
S1    6    0.848232    0.768631    0.607175    11.00000    0.03130    0.02870 =
         0.01790    0.00187    0.00382    0.00662
HKLF 4
REM  BPTS in P-1
REM R1 =  0.0326 for   2526 Fo > 4sig(Fo)  and  0.0419 for all   3001 data
REM    175 parameters refined using      0 restraints
END
WGHT      0.0406      0.3371
REM Highest difference peak  0.451,  deepest hole -0.555,  1-sigma level  0.059
Q1    1   0.3551  0.4239  0.9212  11.00000  0.05    0.45
Q2    1   0.4430  0.3736  0.8768  11.00000  0.05    0.43
Q3    1   0.1475  0.3717  0.8801  11.00000  0.05    0.41
Q4    1   0.8945  0.8064  0.6641  11.00000  0.05    0.36
Q5    1   0.2612  0.2564  0.8379  11.00000  0.05    0.33
Q6    1   0.7023  0.7834  0.6038  11.00000  0.05    0.30
Q7    1   0.8010  0.6158  0.5745  11.00000  0.05    0.24
Q8    1   0.9635  0.8248  0.8788  11.00000  0.05    0.24
Q9    1   0.4822  0.2645  0.6221  11.00000  0.05    0.24
Q10   1   1.3432  0.7928  0.9876  11.00000  0.05    0.24
Q11   1   1.0114  0.7293  0.8745  11.00000  0.05    0.23
Q12   1   0.8346  0.6737  0.5592  11.00000  0.05    0.23
Q13   1   0.5534  0.3433  0.6196  11.00000  0.05    0.23
Q14   1   1.0454  0.7609  0.7214  11.00000  0.05    0.23
Q15   1   1.0078  0.8532  0.7428  11.00000  0.05    0.22
Q16   1   0.5445  0.3027  0.7674  11.00000  0.05    0.21
Q17   1   0.5856  0.6992  0.5472  11.00000  0.05    0.21
Q18   1   0.8396  0.7758  0.7419  11.00000  0.05    0.21
Q19   1   1.0011  0.7066  0.6011  11.00000  0.05    0.20
Q20   1   0.7345  0.2814  0.7403  11.00000  0.05    0.19
;
