# Supplementary material for: Crystal structure of 4-bromo­anilinium 4-methyl­benzene­sulfonate
Source: Acta Crystallogr E Crystallogr Commun. 2015 Feb 13;71(Pt 3):o163–4. doi: 10.1107/S2056989015002686 (PMC4350755; doi:10.1107/S2056989015002686)
Supplement: Supplementary file 2 [file e-71-0o163-Isup2.hkl]

#
# h,k,l, Fc-squared, Fo-squared, sigma(Fo-squared) and status flag
#
data_I
_shelx_title ' BPTS in P-1'
_shelx_refln_list_code          4
_shelx_F_calc_maximum      128.94
_exptl_crystal_F_000       348.00
_reflns_d_resolution_high  0.7791
 
loop_
 _symmetry_equiv_pos_as_xyz
 'x, y, z'
 '-x, -y, -z'
 
_cell_length_a     5.7908
_cell_length_b     7.6004
_cell_length_c    15.9073
_cell_angle_alpha  94.716
_cell_angle_beta   96.520
_cell_angle_gamma  92.732
 
_shelx_F_squared_multiplier     1.000
 
loop_
 _refln_index_h
 _refln_index_k
 _refln_index_l
 _refln_F_squared_calc
 _refln_F_squared_meas
 _refln_F_squared_sigma
 _refln_observed_status
   1   0   0      187.88      193.39      3.01 o
   2   0   0     3823.04     3663.26     45.58 o
   3   0   0      335.09      348.31      4.79 o
   4   0   0       60.99       88.11      2.35 o
   5   0   0       71.52       78.29      3.08 o
   6   0   0        0.52        2.95      3.21 o
   7   0   0       73.89      103.64      9.25 o
  -7   1   0       20.57       23.59      5.15 o
  -6   1   0       98.36      102.06      5.98 o
  -5   1   0       85.63       84.52      3.12 o
  -4   1   0       19.74       18.97      1.36 o
  -3   1   0       57.59       51.79      1.50 o
  -2   1   0      322.98      297.07      4.31 o
  -1   1   0     6343.00     6030.28    106.90 o
   0   1   0      787.75      800.94      9.66 o
   1   1   0      150.36      158.60      2.17 o
   2   1   0      429.31      441.34      6.18 o
   3   1   0     1131.48     1252.39     15.92 o
   4   1   0       51.05       48.88      2.02 o
   5   1   0      162.68      153.20      3.84 o
   6   1   0       79.87       99.88      7.57 o
   7   1   0       76.67       76.28      8.96 o
  -7   2   0       54.43       54.08      6.04 o
  -6   2   0      137.20      133.96      8.58 o
  -5   2   0       44.27       33.14      2.71 o
  -4   2   0       28.47       20.88      1.48 o
  -3   2   0     1062.57      972.55     14.47 o
  -2   2   0     3336.49     3335.33     44.47 o
  -1   2   0     8458.47     8300.14    111.16 o
   0   2   0    16625.44    16798.97    322.33 o
   1   2   0     8425.06     8253.58    119.07 o
   2   2   0       65.54       66.40      1.53 o
   3   2   0       59.14       62.34      1.88 o
   4   2   0      692.83      669.96      9.00 o
   5   2   0        2.94        6.64      1.68 o
   6   2   0       52.56       50.60      4.26 o
   7   2   0       10.19       19.85      5.39 o
  -7   3   0        9.58       17.74      5.44 o
  -6   3   0        0.68        1.68      4.05 o
  -5   3   0        3.19        3.69      2.04 o
  -4   3   0     1625.53     1651.43     24.41 o
  -3   3   0      392.19      414.05      6.69 o
  -2   3   0     2324.28     2380.63     34.53 o
  -1   3   0      202.15      188.16      3.25 o
   0   3   0      520.41      504.07      6.61 o
   1   3   0     2188.56     2195.15     33.35 o
   2   3   0      281.88      321.98      5.19 o
   3   3   0      913.17      908.94     13.68 o
   4   3   0      340.89      326.45      6.48 o
   5   3   0      215.91      218.11      5.72 o
   6   3   0        3.34        7.55      4.61 o
  -6   4   0       10.48        9.44      3.65 o
  -5   4   0      479.76      457.33     10.04 o
  -4   4   0      127.91      115.49      3.76 o
  -3   4   0     1425.98     1395.89     20.72 o
  -2   4   0       18.27       10.11      1.33 o
  -1   4   0     1031.50     1027.46     12.50 o
   0   4   0      122.56      113.04      2.25 o
   1   4   0      179.39      182.87      3.56 o
   2   4   0      197.38      182.95      3.82 o
   3   4   0      107.56       95.19      3.09 o
   4   4   0      179.43      180.15      4.72 o
   5   4   0        2.81        1.74      3.35 o
   6   4   0        8.64       10.87      5.30 o
  -6   5   0       44.33       46.24      9.08 o
  -5   5   0      276.50      265.89      7.35 o
  -4   5   0      732.44      742.87     12.98 o
  -3   5   0      298.86      298.34      6.81 o
  -2   5   0     1114.99     1105.95     20.33 o
  -1   5   0       70.94       80.32      2.35 o
   0   5   0      575.66      599.02      9.40 o
   1   5   0      356.93      354.48      9.10 o
   2   5   0     1612.54     1603.68     31.61 o
   3   5   0       51.94       57.05      3.52 o
   4   5   0       85.83       82.43      4.68 o
   5   5   0        0.05       -0.41      4.65 o
   6   5   0        1.33        2.42      5.68 o
  -6   6   0       46.57       60.83      9.93 o
  -5   6   0       73.42       62.37      5.39 o
  -4   6   0      268.97      264.25      7.25 o
  -3   6   0       38.72       36.86      2.75 o
  -2   6   0      113.58      106.90      4.36 o
  -1   6   0       59.52       68.27      4.68 o
   0   6   0      103.30      118.57      7.80 o
   1   6   0      888.38      927.03     21.09 o
   2   6   0        6.76       10.15      2.65 o
   3   6   0        1.74        2.19      2.27 o
   4   6   0        2.90        4.27      3.78 o
   5   6   0        4.46        0.67      5.76 o
  -5   7   0      160.61      143.75     14.06 o
  -4   7   0        2.63        3.25      3.57 o
  -3   7   0      168.43      144.61      6.82 o
  -2   7   0       53.84       43.45      3.36 o
  -1   7   0       54.07       62.86      3.84 o
   0   7   0      624.27      622.51     14.94 o
   1   7   0       15.82       13.96      3.33 o
   2   7   0      249.57      247.38      9.91 o
   3   7   0        6.18        6.87      3.93 o
   4   7   0        0.99       -0.28      5.42 o
  -4   8   0        3.86        2.01      4.54 o
  -3   8   0        1.98        1.48      3.75 o
  -2   8   0      114.32      124.08      6.33 o
  -1   8   0      131.82      130.37      7.47 o
   0   8   0      183.22      180.03      9.78 o
   1   8   0       50.86       49.39      5.65 o
   2   8   0       41.27       41.68      5.92 o
   3   8   0       16.48        8.98      5.78 o
  -3   9   0       46.28       67.61      6.15 o
  -2   9   0        4.17        6.58      4.24 o
  -1   9   0       33.90       30.04      5.49 o
   0   9   0       35.73       25.39      6.76 o
   1   9   0        4.38       -3.95      6.27 o
   2   9   0        1.07       -6.03      6.03 o
  -2  -9   1       20.16        9.36      6.30 o
  -1  -9   1        0.19       -5.90      5.90 o
   0  -9   1       26.90       20.44     10.91 o
   1  -9   1        0.41       -2.41      5.00 o
   2  -9   1        7.28        7.82      4.26 o
   3  -9   1       13.45       10.63      4.38 o
  -3  -8   1        5.04        9.44      5.71 o
  -2  -8   1       33.29       32.14      5.60 o
  -1  -8   1       46.90       57.53      4.69 o
   0  -8   1        1.12       -1.59      5.32 o
   1  -8   1       28.54       19.35      3.95 o
   2  -8   1       40.39       40.09      4.06 o
   3  -8   1       89.58       89.84      6.80 o
   4  -8   1       66.28       57.65      6.36 o
  -4  -7   1        2.14        1.42      5.54 o
  -3  -7   1       29.90       36.30      7.42 o
  -2  -7   1      152.04      154.41      6.85 o
  -1  -7   1        0.99        0.08      2.96 o
   0  -7   1        6.14        5.03      3.10 o
   1  -7   1        1.97        1.69      2.48 o
   2  -7   1      430.53      438.51     11.93 o
   3  -7   1       56.90       61.41      4.21 o
   4  -7   1       90.79       93.97      6.59 o
   5  -7   1        2.43       -0.70      5.07 o
  -5  -6   1        3.46        5.72      5.36 o
  -4  -6   1       54.98       51.70      5.51 o
  -3  -6   1       12.75       11.09      2.44 o
  -2  -6   1      267.37      259.79      6.67 o
  -1  -6   1       28.78       27.62      3.21 o
   0  -6   1      268.66      255.97      6.31 o
   1  -6   1     1512.94     1529.39     22.69 o
   2  -6   1        0.98       -2.02      2.02 o
   3  -6   1      315.60      316.08      8.83 o
   4  -6   1        1.72        2.26      2.53 o
   5  -6   1       20.88       20.12      4.13 o
   6  -6   1       19.29       20.11      9.07 o
  -6  -5   1        7.51        7.88      6.68 o
  -5  -5   1       21.48       18.74      4.80 o
  -4  -5   1        2.88        3.88      2.17 o
  -3  -5   1      103.96       89.44      4.19 o
  -2  -5   1       15.20       18.21      2.35 o
  -1  -5   1      185.93      176.91      4.11 o
   0  -5   1      415.21      442.01      7.88 o
   1  -5   1      374.36      380.75      5.84 o
   2  -5   1      176.64      188.19      4.79 o
   3  -5   1       86.74       85.78      3.29 o
   4  -5   1        6.76        7.64      1.99 o
   5  -5   1       36.11       39.66      3.79 o
   6  -5   1       51.27       49.30      6.23 o
  -6  -4   1        2.20        2.96      6.13 o
  -5  -4   1        4.22        3.03      3.17 o
  -4  -4   1       19.57       17.85      2.02 o
  -3  -4   1       64.05       57.30      2.48 o
  -2  -4   1       93.52      102.48      2.58 o
  -1  -4   1     2097.56     2091.61     37.88 o
   0  -4   1     2603.73     2658.24     31.40 o
   1  -4   1      390.52      401.61      5.96 o
   2  -4   1     2063.52     2102.93     30.67 o
   3  -4   1       18.13       16.67      1.59 o
   4  -4   1        2.26        3.85      1.80 o
   5  -4   1       75.12       82.52      4.13 o
   6  -4   1        0.60        2.23      4.45 o
  -6  -3   1       69.96       67.35      6.44 o
  -5  -3   1       10.16        8.54      1.97 o
  -4  -3   1       29.31       35.20      1.97 o
  -3  -3   1      371.55      375.37      5.66 o
  -2  -3   1      156.05      181.75      2.85 o
  -1  -3   1     2255.97     2122.85     33.44 o
   0  -3   1        6.26        9.26      1.15 o
   1  -3   1      415.31      430.57      5.74 o
   2  -3   1     1470.93     1616.97     21.85 o
   3  -3   1      120.87      156.27      3.29 o
   4  -3   1      298.69      326.82      5.85 o
   5  -3   1      111.93      116.99      4.12 o
   6  -3   1      237.90      240.82      8.57 o
   7  -3   1       26.85       29.43      9.07 o
  -7  -2   1       96.19      106.07      9.27 o
  -6  -2   1       12.72       18.81      3.56 o
  -5  -2   1       30.87       32.04      1.97 o
  -4  -2   1       66.90       63.16      2.49 o
  -3  -2   1      117.65      122.58      2.13 o
  -2  -2   1     1745.28     1725.66     20.41 o
  -1  -2   1      647.22      694.14      8.83 o
   0  -2   1     8489.47     8650.90    111.62 o
   1  -2   1     1640.86     1783.12     25.77 o
   2  -2   1      313.95      328.46      5.75 o
   3  -2   1      816.66      848.38     12.72 o
   4  -2   1      536.70      536.97      8.57 o
   5  -2   1       81.55       80.79      3.58 o
   6  -2   1      106.66      104.79      7.20 o
   7  -2   1       41.21       55.37      6.00 o
  -7  -1   1        1.89       10.15      4.85 o
  -6  -1   1        0.02        5.24      3.85 o
  -5  -1   1       95.97       89.94      3.10 o
  -4  -1   1      512.29      530.38      8.29 o
  -3  -1   1      466.04      478.48      6.37 o
  -2  -1   1     2051.41     2030.37     25.36 o
  -1  -1   1     8108.35     7816.69    126.23 o
   0  -1   1      444.76      443.07      6.96 o
   1  -1   1     2870.72     2820.77     40.65 o
   2  -1   1      738.27      768.82      9.82 o
   3  -1   1     6697.44     7127.78     88.70 o
   4  -1   1      144.03      152.05      3.05 o
   5  -1   1      397.41      407.39      7.07 o
   6  -1   1        1.02        2.28      3.18 o
   7  -1   1       79.40       80.31     17.17 o
  -7   0   1       25.04       26.77      5.24 o
  -6   0   1      122.21      125.00      8.16 o
  -5   0   1      373.27      373.17      6.51 o
  -4   0   1        6.05        8.44      1.09 o
  -3   0   1     1388.95     1364.23     18.46 o
  -2   0   1        5.22        5.89      0.52 o
  -1   0   1      582.87      643.59      8.09 o
   0   0   1      379.32      363.36     29.67 o
   1   0   1        4.90        6.79      0.40 o
   2   0   1     5056.71     5118.89     68.30 o
   3   0   1      169.39      199.68      3.09 o
   4   0   1      619.97      591.94      8.54 o
   5   0   1       55.37       51.10      2.72 o
   6   0   1       77.93       84.95      6.81 o
   7   0   1        1.58       10.57      5.18 o
  -7   1   1        0.15        7.12      5.09 o
  -6   1   1      265.40      263.71      8.37 o
  -5   1   1       10.64       16.59      1.73 o
  -4   1   1     1321.60     1368.88     20.22 o
  -3   1   1      215.65      217.38      3.48 o
  -2   1   1     5021.51     5226.64     65.19 o
  -1   1   1      984.69     1080.40     14.51 o
   0   1   1      132.73      138.36      2.21 o
   1   1   1     9329.92     8561.94    114.51 o
   2   1   1     2185.43     2190.08     27.39 o
   3   1   1     3831.96     3961.87     52.86 o
   4   1   1      451.50      445.59      6.71 o
   5   1   1      127.87      134.99      3.72 o
   6   1   1        8.67       12.33      4.22 o
   7   1   1        0.33        6.67      4.97 o
  -7   2   1        4.43       10.71      5.39 o
  -6   2   1        2.87        6.71      3.07 o
  -5   2   1      501.76      496.37      8.28 o
  -4   2   1      314.38      301.95      5.31 o
  -3   2   1      183.74      192.79      3.54 o
  -2   2   1      401.92      402.05      6.25 o
  -1   2   1     6505.92     6644.18     78.43 o
   0   2   1     4314.60     4336.72     62.82 o
   1   2   1     4773.79     4572.32     60.97 o
   2   2   1      198.65      186.82      2.89 o
   3   2   1      717.03      661.96      8.77 o
   4   2   1       29.69       34.61      1.82 o
   5   2   1        3.84        3.95      1.66 o
   6   2   1        0.36        2.26      3.72 o
   7   2   1        0.27        5.00      5.41 o
  -7   3   1      105.33      131.30      9.76 o
  -6   3   1      106.50      101.46      6.46 o
  -5   3   1      864.26      843.28     14.43 o
  -4   3   1      418.71      456.23      7.53 o
  -3   3   1       69.23       63.97      2.21 o
  -2   3   1       42.44       30.88      1.50 o
  -1   3   1      676.34      690.06      8.94 o
   0   3   1     1687.88     1588.66     20.04 o
   1   3   1      339.58      338.05      6.24 o
   2   3   1     2769.14     2593.14     34.83 o
   3   3   1        5.01        4.99      1.26 o
   4   3   1      178.78      174.68      4.14 o
   5   3   1       11.12       13.96      2.67 o
   6   3   1       17.52       17.21      4.23 o
  -6   4   1      165.71      180.30      9.53 o
  -5   4   1       36.87       35.58      2.90 o
  -4   4   1        3.09        4.10      1.80 o
  -3   4   1      206.08      189.75      4.33 o
  -2   4   1      490.48      484.92      8.42 o
  -1   4   1     7685.11     8048.52     94.62 o
   0   4   1       89.82       78.37      2.76 o
   1   4   1     3473.25     3559.27     58.60 o
   2   4   1      882.21      849.84     12.08 o
   3   4   1        0.87        0.62      1.60 o
   4   4   1       29.89       26.56      2.37 o
   5   4   1       78.41       73.23      5.00 o
   6   4   1        0.23        3.04      5.36 o
  -6   5   1       20.87       31.51      5.65 o
  -5   5   1      194.12      174.27      6.07 o
  -4   5   1       70.17       67.70      3.57 o
  -3   5   1      116.79      122.18      4.24 o
  -2   5   1      156.94      156.69      4.06 o
  -1   5   1      220.51      217.31      3.89 o
   0   5   1      967.26      918.53     14.06 o
   1   5   1       70.60       76.19      3.15 o
   2   5   1       29.47       32.05      2.12 o
   3   5   1        1.26        1.83      2.20 o
   4   5   1       51.59       43.55      3.26 o
   5   5   1       10.58       10.51      5.06 o
   6   5   1        4.14        4.11      5.92 o
  -6   6   1        1.29        9.20      8.95 o
  -5   6   1       11.64       11.09      3.66 o
  -4   6   1      268.13      260.54      7.21 o
  -3   6   1       28.14       25.27      2.57 o
  -2   6   1     1361.92     1352.85     22.38 o
  -1   6   1      649.25      652.13     11.53 o
   0   6   1     1196.54     1203.80     22.43 o
   1   6   1      369.73      382.91     16.27 o
   2   6   1       96.60       97.89      4.38 o
   3   6   1      419.72      371.75     11.62 o
   4   6   1        1.02       -0.70      3.77 o
   5   6   1       42.41       42.75      6.22 o
  -5   7   1       37.53       50.44      6.03 o
  -4   7   1        2.24        0.27      3.76 o
  -3   7   1      285.66      310.64     11.90 o
  -2   7   1        8.77       10.44      2.77 o
  -1   7   1      213.29      209.83      8.32 o
   0   7   1       52.49       48.20      5.14 o
   1   7   1       38.11       37.93      3.87 o
   2   7   1       58.90       58.14      4.17 o
   3   7   1      147.92      147.66      7.86 o
   4   7   1        5.18        0.62      5.53 o
  -4   8   1      164.57      162.67     10.84 o
  -3   8   1      231.96      234.46      9.12 o
  -2   8   1      218.37      199.86      8.65 o
  -1   8   1       11.74        7.07      4.20 o
   0   8   1       56.86       53.03      5.06 o
   1   8   1        5.12        4.95      4.13 o
   2   8   1        0.13       -2.45      4.25 o
   3   8   1       45.05       37.54      6.54 o
  -3   9   1      118.49      116.10     10.50 o
  -2   9   1       14.90        9.19      6.24 o
  -1   9   1        8.72        0.25      7.77 o
   0   9   1        0.54       -0.82      5.59 o
   1   9   1       59.42       57.85      7.69 o
   2   9   1        0.68       -6.10      6.10 o
  -2  -9   2       18.36       10.13      6.01 o
  -1  -9   2       31.38       23.31      6.50 o
   0  -9   2       11.76        4.94     10.42 o
   1  -9   2       26.28       22.20      5.64 o
   2  -9   2       70.59       79.00      7.46 o
   3  -9   2        0.87       -0.75      5.06 o
  -3  -8   2        5.94        8.23      5.59 o
  -2  -8   2       43.92       49.57      5.85 o
  -1  -8   2       16.81       17.30      4.63 o
   0  -8   2      189.03      179.67      7.73 o
   1  -8   2       60.74       66.49      4.15 o
   2  -8   2       13.41       16.50      3.57 o
   3  -8   2        6.91        8.49      4.28 o
   4  -8   2        0.64       -1.68      3.76 o
  -4  -7   2        0.17       -2.26      5.24 o
  -3  -7   2       19.52       15.17      5.12 o
  -2  -7   2      106.58      113.08      5.91 o
  -1  -7   2      380.87      380.53     11.15 o
   0  -7   2       18.29       22.09      2.67 o
   1  -7   2      163.90      171.98      5.69 o
   2  -7   2        9.75       12.22      2.97 o
   3  -7   2        2.27        0.63      3.09 o
   4  -7   2       74.13       73.90      4.73 o
   5  -7   2        1.60        1.68      5.24 o
  -5  -6   2        3.73        7.38      5.21 o
  -4  -6   2        1.98        1.75      4.42 o
  -3  -6   2      106.65      102.92      4.15 o
  -2  -6   2      237.19      247.99      5.16 o
  -1  -6   2       38.86       34.60      3.03 o
   0  -6   2     1019.97     1005.48     16.78 o
   1  -6   2       15.25       18.06      1.74 o
   2  -6   2        2.32        1.99      2.41 o
   3  -6   2      201.77      196.68      5.65 o
   4  -6   2       35.61       33.60      2.92 o
   5  -6   2       50.26       47.80      5.69 o
  -6  -5   2        1.91        2.66      5.36 o
  -5  -5   2        1.00       -0.64      4.43 o
  -4  -5   2       13.41       19.94      2.39 o
  -3  -5   2        2.78        0.61      1.69 o
  -2  -5   2      358.41      354.07      6.19 o
  -1  -5   2      528.86      533.15      9.29 o
   0  -5   2      129.94      127.14      2.62 o
   1  -5   2        3.93        6.37      1.29 o
   2  -5   2      262.74      270.94      6.07 o
   3  -5   2      398.61      399.42      7.48 o
   4  -5   2      122.27      121.48      4.13 o
   5  -5   2      199.42      198.01      6.38 o
   6  -5   2       43.95       48.29      6.06 o
  -6  -4   2        1.89        0.75      4.65 o
  -5  -4   2      100.50      104.35      6.21 o
  -4  -4   2        3.46        3.36      1.52 o
  -3  -4   2      877.98      828.56     13.79 o
  -2  -4   2      132.53      126.92      2.47 o
  -1  -4   2      141.74      116.23      2.39 o
   0  -4   2       27.03       34.00      1.88 o
   1  -4   2      815.38      846.60     11.72 o
   2  -4   2      224.26      214.41      3.99 o
   3  -4   2       10.97       11.10      1.57 o
   4  -4   2      865.11      869.44     14.73 o
   5  -4   2        0.89        4.45      2.37 o
   6  -4   2       93.22       98.08      6.90 o
  -6  -3   2       23.99       25.67      4.64 o
  -5  -3   2        7.65       10.86      2.05 o
  -4  -3   2      748.05      740.11     10.54 o
  -3  -3   2       35.34       38.15      1.48 o
  -2  -3   2       65.15       65.15      1.78 o
  -1  -3   2      373.97      356.10      5.12 o
   0  -3   2      417.27      462.32      6.07 o
   1  -3   2      608.01      628.85      8.17 o
   2  -3   2        0.97        1.18      0.84 o
   3  -3   2     1600.16     1599.38     23.48 o
   4  -3   2      119.70      125.55      3.64 o
   5  -3   2      356.15      353.47      7.24 o
   6  -3   2        2.48        4.31      3.32 o
   7  -3   2       23.02       33.48      9.56 o
  -7  -2   2       22.53       25.49      5.29 o
  -6  -2   2       32.29       44.89      6.81 o
  -5  -2   2      277.95      260.19      5.08 o
  -4  -2   2      233.15      238.83      4.41 o
  -3  -2   2      791.39      763.00      8.85 o
  -2  -2   2      634.80      664.66      7.62 o
  -1  -2   2      413.16      451.33      5.45 o
   0  -2   2     3307.38     3548.43     44.29 o
   1  -2   2      606.94      574.30      7.89 o
   2  -2   2     1458.91     1462.27     19.75 o
   3  -2   2      439.22      425.94      6.76 o
   4  -2   2      215.73      206.14      4.17 o
   5  -2   2      147.32      147.13      4.36 o
   6  -2   2        3.10        3.25      3.21 o
   7  -2   2        0.30        3.49      5.41 o
  -7  -1   2       19.92       33.38      5.45 o
  -6  -1   2      126.60      127.64      7.64 o
  -5  -1   2      235.98      244.70      5.25 o
  -4  -1   2      314.91      316.22      4.89 o
  -3  -1   2      671.70      663.89      8.61 o
  -2  -1   2        3.29        2.49      0.46 o
  -1  -1   2      255.99      261.27      3.16 o
   0  -1   2     1364.54     1490.03     20.04 o
   1  -1   2     1126.51     1086.66     14.59 o
   2  -1   2      712.10      656.24      9.79 o
   3  -1   2      160.91      138.86      2.44 o
   4  -1   2      142.59      142.51      3.02 o
   5  -1   2        6.70        7.48      1.72 o
   6  -1   2        1.76        1.13      3.21 o
   7  -1   2       81.60      102.91     12.27 o
  -7   0   2        2.80       12.11      5.08 o
  -6   0   2       55.91       74.46      6.86 o
  -5   0   2       11.68       15.69      1.58 o
  -4   0   2      497.04      515.92      8.06 o
  -3   0   2       43.92       30.55      1.16 o
  -2   0   2      215.93      278.73      3.72 o
  -1   0   2     7635.08     7453.29    111.81 o
   0   0   2      446.93      437.11     11.38 o
   1   0   2    16074.81    15499.98    244.28 o
   2   0   2      140.08      150.59      2.30 o
   3   0   2       56.77       41.26      1.57 o
   4   0   2      356.06      357.04      5.57 o
   5   0   2        0.08       -0.25      1.65 o
   6   0   2       39.70       43.19      3.74 o
   7   0   2        2.40        6.99      5.12 o
  -7   1   2       82.26      103.58     17.85 o
  -6   1   2        7.96        7.80      3.80 o
  -5   1   2      219.60      216.03      4.48 o
  -4   1   2      239.81      235.65      4.31 o
  -3   1   2       36.63       32.79      1.42 o
  -2   1   2      764.52      798.01     10.89 o
  -1   1   2       10.93       14.64      1.27 o
   0   1   2     2070.72     1922.62     45.81 o
   1   1   2       94.76      116.50      1.81 o
   2   1   2       39.28       59.80      1.41 o
   3   1   2      433.82      464.15      7.25 o
   4   1   2      220.71      220.28      3.94 o
   5   1   2        1.72        4.35      1.72 o
   6   1   2      148.76      137.77     10.50 o
   7   1   2       52.18       57.70      6.18 o
  -7   2   2       29.26       40.71      5.51 o
  -6   2   2       30.69       35.49      4.53 o
  -5   2   2      208.00      202.63      4.43 o
  -4   2   2      431.99      412.67      6.80 o
  -3   2   2      365.76      352.73      5.72 o
  -2   2   2     1503.45     1404.75     17.75 o
  -1   2   2     4948.69     5022.73     59.15 o
   0   2   2      639.10      564.46      8.49 o
   1   2   2     2954.61     2722.62     38.32 o
   2   2   2     2284.08     2293.16     28.83 o
   3   2   2       73.34       78.42      2.12 o
   4   2   2       11.70       15.25      1.38 o
   5   2   2      412.22      383.61      6.49 o
   6   2   2       21.62       25.43      4.06 o
  -7   3   2       49.68       56.67      6.18 o
  -6   3   2       15.93       22.03      4.39 o
  -5   3   2       40.03       48.08      2.45 o
  -4   3   2       18.44       18.85      1.56 o
  -3   3   2     2364.57     2392.92     38.15 o
  -2   3   2     1067.37     1170.90     14.95 o
  -1   3   2      135.23      193.58      2.76 o
   0   3   2      294.19      318.90      4.79 o
   1   3   2      480.92      471.29      7.48 o
   2   3   2     1427.73     1439.81     21.27 o
   3   3   2       16.02       12.24      1.57 o
   4   3   2      559.17      546.54      9.06 o
   5   3   2      183.75      147.27      5.83 o
   6   3   2       77.65       77.01      5.03 o
  -6   4   2        8.00       17.03      4.83 o
  -5   4   2        0.23        2.61      2.42 o
  -4   4   2     1777.85     1733.09     25.76 o
  -3   4   2       98.50       98.36      3.12 o
  -2   4   2      588.55      557.40      9.56 o
  -1   4   2        7.38       12.65      1.09 o
   0   4   2       78.81       77.74      2.00 o
   1   4   2       41.42       49.57      2.11 o
   2   4   2      224.71      228.35      4.29 o
   3   4   2      318.38      321.22      5.97 o
   4   4   2       87.28       76.12      4.29 o
   5   4   2      161.64      166.23      7.49 o
   6   4   2        0.25        4.48      5.38 o
  -6   5   2       28.64       33.80      5.69 o
  -5   5   2      243.75      237.15      8.15 o
  -4   5   2      282.30      274.60      6.09 o
  -3   5   2      745.00      758.27     14.54 o
  -2   5   2       11.77       12.33      1.49 o
  -1   5   2       33.51       42.33      2.21 o
   0   5   2       29.02       31.90      4.06 o
   1   5   2      578.26      631.39     17.29 o
   2   5   2      890.31      844.87     18.43 o
   3   5   2      538.83      507.66     11.86 o
   4   5   2       73.76       66.19      4.52 o
   5   5   2       84.43       75.29      5.45 o
  -6   6   2       74.80       80.23     10.92 o
  -5   6   2       50.26       59.06      4.63 o
  -4   6   2      231.35      215.33      7.76 o
  -3   6   2      346.13      326.55      7.71 o
  -2   6   2       30.59       38.77      2.65 o
  -1   6   2        2.54        6.24      1.98 o
   0   6   2      205.41      228.41      6.27 o
   1   6   2        3.39        5.71      3.11 o
   2   6   2      168.83      181.32      5.49 o
   3   6   2       54.84       56.09      3.99 o
   4   6   2        8.58       10.12      4.02 o
   5   6   2        4.42       11.88      5.83 o
  -5   7   2       11.52        5.27      9.20 o
  -4   7   2      218.15      200.42      9.15 o
  -3   7   2        1.38       11.50      4.99 o
  -2   7   2        7.60        6.72      2.99 o
  -1   7   2       38.44       46.49      4.41 o
   0   7   2       75.93       69.30      5.06 o
   1   7   2      502.09      528.58     21.72 o
   2   7   2       39.41       35.45      3.81 o
   3   7   2      266.24      263.15      9.81 o
   4   7   2        0.59        1.73      5.71 o
  -4   8   2       21.78       13.87      5.19 o
  -3   8   2       18.02       24.08      4.46 o
  -2   8   2       90.18       91.48      5.52 o
  -1   8   2      120.01      125.85     14.45 o
   0   8   2      131.21      129.83      8.07 o
   1   8   2       25.52       30.11      4.70 o
   2   8   2       15.05       18.68      4.66 o
   3   8   2       13.87        8.12      6.26 o
  -3   9   2        2.35        6.38      8.46 o
  -2   9   2      178.94      189.30     16.79 o
  -1   9   2       28.82       21.14      5.63 o
   0   9   2        0.79       -2.25      6.19 o
   1   9   2       26.81       20.71      7.48 o
   2   9   2        4.75       -3.53      6.27 o
  -2  -9   3        7.32        1.25      6.01 o
  -1  -9   3       15.86       11.54     11.28 o
   0  -9   3       18.09       19.38      9.56 o
   1  -9   3       26.12       24.88      4.50 o
   2  -9   3        3.02        2.81      4.65 o
   3  -9   3       38.23       33.59      9.01 o
  -3  -8   3       91.55       85.82      6.78 o
  -2  -8   3      200.92      206.29     10.03 o
  -1  -8   3        1.09       -1.92      7.91 o
   0  -8   3       44.32       50.94      4.16 o
   1  -8   3       18.61       18.34      3.11 o
   2  -8   3       41.54       38.51      6.01 o
   3  -8   3       22.85       23.37      3.96 o
   4  -8   3       40.19       40.99      4.47 o
  -4  -7   3       65.51       73.18     10.00 o
  -3  -7   3       39.92       43.43      5.38 o
  -2  -7   3      107.14      104.05      4.79 o
  -1  -7   3        4.63        1.94      3.15 o
   0  -7   3       51.77       51.30      3.53 o
   1  -7   3      498.33      501.85     10.59 o
   2  -7   3       19.93       18.90      3.10 o
   3  -7   3      254.17      262.26      8.41 o
   4  -7   3        0.12       -1.37      3.42 o
   5  -7   3       52.83       47.78      5.94 o
  -5  -6   3       49.11       47.03      5.63 o
  -4  -6   3       27.42       27.09      4.74 o
  -3  -6   3      366.53      344.33      7.15 o
  -2  -6   3       11.65       15.68      1.85 o
  -1  -6   3        7.20       10.19      2.19 o
   0  -6   3        6.80        8.17      1.24 o
   1  -6   3      460.77      444.85      9.10 o
   2  -6   3      327.49      329.79      8.61 o
   3  -6   3        5.80        5.87      2.23 o
   4  -6   3       74.91       80.61      5.90 o
   5  -6   3        5.91        2.97      3.52 o
  -6  -5   3       51.79       59.31      6.28 o
  -5  -5   3       21.03       23.36      4.90 o
  -4  -5   3      247.19      222.47      5.98 o
  -3  -5   3       11.10       11.65      1.75 o
  -2  -5   3        0.15        0.77      1.30 o
  -1  -5   3       70.39       71.78      3.09 o
   0  -5   3     1462.10     1487.93     21.89 o
   1  -5   3      531.20      542.39      8.55 o
   2  -5   3      543.28      537.92     10.47 o
   3  -5   3      154.37      144.58      3.98 o
   4  -5   3       84.35       87.25      4.41 o
   5  -5   3       13.16       11.55      3.79 o
   6  -5   3        1.94        0.78      4.94 o
  -6  -4   3       43.52       54.43      9.14 o
  -5  -4   3       42.35       39.69      4.35 o
  -4  -4   3       40.20       42.61      2.40 o
  -3  -4   3        0.40        1.72      1.27 o
  -2  -4   3      107.77      101.24      2.10 o
  -1  -4   3     1704.98     1630.25     31.90 o
   0  -4   3       23.31       30.69      1.42 o
   1  -4   3     1172.80     1174.91     16.03 o
   2  -4   3      229.76      228.10      3.83 o
   3  -4   3      216.86      223.41      4.77 o
   4  -4   3       27.04       25.45      2.08 o
   5  -4   3       21.18       21.36      2.82 o
   6  -4   3      110.81      112.49      9.45 o
  -6  -3   3       22.06       18.31      4.32 o
  -5  -3   3      151.90      135.23      4.17 o
  -4  -3   3      241.34      221.12      3.92 o
  -3  -3   3      337.44      339.55      4.74 o
  -2  -3   3     1649.06     1691.72     19.99 o
  -1  -3   3        0.19        1.80      0.58 o
   0  -3   3     2323.09     2304.57     28.79 o
   1  -3   3      993.71     1085.44     14.73 o
   2  -3   3      676.73      647.37      8.52 o
   3  -3   3       96.90      115.36      2.82 o
   4  -3   3        5.45        5.76      1.71 o
   5  -3   3       23.79       30.67      2.40 o
   6  -3   3       84.67       85.74     10.10 o
  -7  -2   3       11.85       19.13      4.91 o
  -6  -2   3       46.12       48.69      4.80 o
  -5  -2   3        1.59        3.58      1.42 o
  -4  -2   3      287.55      303.95      4.81 o
  -3  -2   3      768.21      753.86      8.69 o
  -2  -2   3      459.18      443.21      5.73 o
  -1  -2   3     3501.72     3382.85     53.43 o
   0  -2   3     1549.86     1567.79     19.55 o
   1  -2   3      519.97      504.92      6.50 o
   2  -2   3     1386.56     1449.29     21.18 o
   3  -2   3      284.46      282.20      4.44 o
   4  -2   3       34.45       36.32      1.81 o
   5  -2   3      303.47      298.33      6.39 o
   6  -2   3      108.34      123.53      7.59 o
   7  -2   3        1.72       11.28      8.58 o
  -7  -1   3       52.29       57.92      5.95 o
  -6  -1   3       15.13       20.53      3.89 o
  -5  -1   3        0.21        0.10      1.44 o
  -4  -1   3        7.87       10.88      1.10 o
  -3  -1   3     1406.72     1395.16     16.59 o
  -2  -1   3        7.95       10.85      0.60 o
  -1  -1   3     4181.61     4396.22     89.31 o
   0  -1   3     1145.19     1291.72     17.20 o
   1  -1   3      646.30      705.95      9.58 o
   2  -1   3     1226.75     1292.01     16.32 o
   3  -1   3      155.37      160.12      2.74 o
   4  -1   3      848.21      872.46     12.28 o
   5  -1   3        0.76        0.52      1.72 o
   6  -1   3       90.55       94.59      6.49 o
   7  -1   3       15.14       27.31      5.67 o
  -7   0   3        0.62        6.36      4.78 o
  -6   0   3       23.78       31.48      5.09 o
  -5   0   3        9.75        9.08      1.54 o
  -4   0   3     1515.72     1571.34     25.23 o
  -3   0   3      167.47      188.87      3.09 o
  -2   0   3     4408.80     4530.42     53.36 o
  -1   0   3       19.07       19.08      0.62 o
   0   0   3     1005.24     1003.53     24.61 o
   1   0   3       51.94       48.75      0.99 o
   2   0   3       24.77       22.45      1.22 o
   3   0   3     2003.53     1953.03     26.33 o
   4   0   3       32.39       26.27      1.46 o
   5   0   3      373.32      365.64      6.69 o
   6   0   3       10.59       11.34      3.43 o
   7   0   3        0.15        3.01      5.27 o
  -7   1   3        3.92        6.65      4.97 o
  -6   1   3        0.15        3.77      3.74 o
  -5   1   3      363.56      357.42      6.25 o
  -4   1   3      335.70      348.05      6.39 o
  -3   1   3     1238.37     1209.27     17.75 o
  -2   1   3     2474.92     2538.08     31.86 o
  -1   1   3      346.77      360.20      5.02 o
   0   1   3       83.04       69.10      1.68 o
   1   1   3      333.48      291.49      3.98 o
   2   1   3     1614.10     1625.76     20.50 o
   3   1   3      360.55      338.59      5.57 o
   4   1   3      692.75      713.28     10.25 o
   5   1   3       60.23       60.28      2.90 o
   6   1   3        4.06        5.91      3.70 o
   7   1   3        7.64       13.50      4.82 o
  -7   2   3       14.38       21.81      5.39 o
  -6   2   3       10.42       12.98      4.09 o
  -5   2   3      310.32      337.94      6.11 o
  -4   2   3     1209.69     1265.16     18.81 o
  -3   2   3     1266.64     1326.37     19.50 o
  -2   2   3        1.61        5.91      0.72 o
  -1   2   3     1301.71     1385.99     16.49 o
   0   2   3     1460.42     1429.38     20.87 o
   1   2   3      271.10      255.65      5.34 o
   2   2   3      293.96      228.73      3.56 o
   3   2   3       42.42       33.40      1.50 o
   4   2   3      439.35      394.99      5.92 o
   5   2   3      161.16      160.12      4.63 o
   6   2   3       18.86       14.23      4.05 o
  -7   3   3        0.48        6.33      5.18 o
  -6   3   3      225.75      235.55     10.12 o
  -5   3   3      169.27      169.02      4.22 o
  -4   3   3      965.96      929.16     14.15 o
  -3   3   3        9.32        9.22      1.18 o
  -2   3   3      156.85      143.25      2.54 o
  -1   3   3     3000.23     2979.84     35.16 o
   0   3   3      183.58      190.90      3.26 o
   1   3   3      186.21      155.78      4.50 o
   2   3   3       17.98       13.46      1.45 o
   3   3   3      617.31      592.73      8.78 o
   4   3   3      116.72      116.08      3.80 o
   5   3   3        0.33        3.98      2.91 o
   6   3   3        4.23        6.11      4.29 o
  -6   4   3       49.64       59.80      5.80 o
  -5   4   3      288.47      312.42      7.71 o
  -4   4   3       53.13       56.58      2.68 o
  -3   4   3        2.55        5.73      1.52 o
  -2   4   3     1780.77     1851.65     27.19 o
  -1   4   3       23.25       28.75      1.47 o
   0   4   3     1828.73     1852.99     25.14 o
   1   4   3       87.54       87.54      2.76 o
   2   4   3      185.12      169.76      4.05 o
   3   4   3       60.42       59.88      2.71 o
   4   4   3        9.25       12.50      2.55 o
   5   4   3        2.97        3.20      3.75 o
   6   4   3       31.64       27.63      5.94 o
  -6   5   3      172.66      182.78     10.62 o
  -5   5   3        2.38        3.60      3.14 o
  -4   5   3       61.23       53.75      3.70 o
  -3   5   3      277.87      272.45      6.48 o
  -2   5   3      193.09      193.69      4.51 o
  -1   5   3      303.69      293.40      5.99 o
   0   5   3      417.19      390.55      7.35 o
   1   5   3      116.37      116.58      3.90 o
   2   5   3        2.39        2.63      1.98 o
   3   5   3       14.54       20.66      2.73 o
   4   5   3       39.00       30.67      3.38 o
   5   5   3       31.98       30.31      4.50 o
  -6   6   3        9.71       12.75      9.93 o
  -5   6   3       24.18       27.32      4.02 o
  -4   6   3       12.79       12.94      3.25 o
  -3   6   3      364.62      376.57      8.57 o
  -2   6   3       26.17       22.74      2.26 o
  -1   6   3      718.17      744.70     14.72 o
   0   6   3      217.57      220.61      6.23 o
   1   6   3      111.62      129.56      7.51 o
   2   6   3       37.48       35.63      4.89 o
   3   6   3        0.95       -0.63      3.18 o
   4   6   3      119.64      110.26      7.53 o
   5   6   3        0.13        2.61      5.92 o
  -5   7   3        0.44        2.57      8.58 o
  -4   7   3       53.75       56.30      5.35 o
  -3   7   3       37.69       34.23      3.92 o
  -2   7   3      136.62      145.73      6.09 o
  -1   7   3       22.13       26.96      4.77 o
   0   7   3       33.23       26.36      4.12 o
   1   7   3        5.17        3.53      3.61 o
   2   7   3       39.05       34.79      3.78 o
   3   7   3        0.47       -0.29      4.35 o
   4   7   3       59.99       51.59      7.73 o
  -4   8   3       53.18       62.70      6.89 o
  -3   8   3      262.29      262.42     11.82 o
  -2   8   3       55.54       71.08      8.83 o
  -1   8   3       30.17       15.27      6.81 o
   0   8   3        7.91        4.64      4.61 o
   1   8   3        3.97        0.22      4.28 o
   2   8   3        2.31       -1.48      4.43 o
   3   8   3        0.50       -5.60      6.21 o
  -2   9   3       18.99       15.00     11.10 o
  -1   9   3       14.90        6.03      7.57 o
   0   9   3       59.36       67.26      6.42 o
   1   9   3        0.84       -5.43      5.43 o
  -2  -9   4       12.18       11.47      6.62 o
  -1  -9   4       37.13       34.36     12.39 o
   0  -9   4        2.04        0.68      5.82 o
   1  -9   4      124.92      135.89      7.93 o
   2  -9   4       20.40       20.13      5.15 o
  -3  -8   4        2.65       10.99      5.01 o
  -2  -8   4       22.19       18.55      4.94 o
  -1  -8   4      209.73      181.62     24.75 o
   0  -8   4       98.20      100.74      6.17 o
   1  -8   4      364.96      380.25      9.14 o
   2  -8   4        8.05        4.79      3.28 o
   3  -8   4       11.98       13.62      3.87 o
   4  -8   4        1.15       -1.34      3.98 o
  -4  -7   4        8.80        6.62      4.96 o
  -3  -7   4       46.61       53.61      5.24 o
  -2  -7   4       60.79       69.60      4.92 o
  -1  -7   4        2.36        2.50      2.71 o
   0  -7   4      636.90      648.62     12.86 o
   1  -7   4       74.59       81.13      4.46 o
   2  -7   4        6.52       10.18      2.81 o
   3  -7   4        1.56        0.56      3.01 o
   4  -7   4       16.21       17.76      3.80 o
   5  -7   4        8.24        9.91      4.22 o
  -5  -6   4       12.29       19.20      5.06 o
  -4  -6   4       71.36       69.17      5.42 o
  -3  -6   4      121.89      134.14      6.24 o
  -2  -6   4        9.37        8.92      1.56 o
  -1  -6   4     1546.21     1521.83     52.55 o
   0  -6   4       18.61       17.93      1.74 o
   1  -6   4      571.70      591.20     10.43 o
   2  -6   4      260.29      263.58      7.40 o
   3  -6   4      141.06      138.03      4.78 o
   4  -6   4       64.86       75.52      4.68 o
   5  -6   4       75.23       73.35      4.73 o
  -6  -5   4        3.76        6.91      5.06 o
  -5  -5   4        6.46       11.40      4.24 o
  -4  -5   4        2.49        1.31      2.82 o
  -3  -5   4      240.59      233.68      7.21 o
  -2  -5   4      226.86      216.81      4.14 o
  -1  -5   4      399.72      380.02     10.73 o
   0  -5   4      237.12      243.15      4.72 o
   1  -5   4      204.84      202.89      3.94 o
   2  -5   4      302.52      311.04      5.94 o
   3  -5   4       15.49       20.31      2.46 o
   4  -5   4      313.20      320.49      7.69 o
   5  -5   4        1.22        4.85      3.46 o
   6  -5   4       31.57       30.04      5.65 o
  -6  -4   4       51.83       59.26      5.41 o
  -5  -4   4        4.64        5.02      3.61 o
  -4  -4   4     1324.39     1290.06     20.91 o
  -3  -4   4      326.84      342.43      6.95 o
  -2  -4   4      556.06      544.93      7.20 o
  -1  -4   4      921.67      964.50     13.15 o
   0  -4   4      436.45      431.33      5.80 o
   1  -4   4      191.41      201.19      3.35 o
   2  -4   4      470.07      477.44      7.54 o
   3  -4   4      654.07      650.03     11.10 o
   4  -4   4       55.35       56.73      3.08 o
   5  -4   4      403.44      403.17      9.25 o
   6  -4   4       31.80       35.90      7.91 o
  -6  -3   4       13.97       18.95      4.28 o
  -5  -3   4      313.86      316.45      6.49 o
  -4  -3   4        8.59       11.23      1.18 o
  -3  -3   4     1059.65     1069.34     13.58 o
  -2  -3   4       18.47       19.74      0.94 o
  -1  -3   4       61.66       74.48      1.99 o
   0  -3   4     3072.73     3344.96     41.58 o
   1  -3   4        1.70        2.07      0.66 o
   2  -3   4     1068.54     1036.72     14.21 o
   3  -3   4     1032.45     1048.58     17.16 o
   4  -3   4      480.51      460.38      8.46 o
   5  -3   4       33.27       35.81      2.52 o
   6  -3   4        0.16        1.99      3.94 o
  -7  -2   4        9.74       19.69      4.80 o
  -6  -2   4      111.96      122.60      7.37 o
  -5  -2   4      492.43      498.97      7.50 o
  -4  -2   4     2390.14     2380.01     31.95 o
  -3  -2   4      113.58      115.83      1.89 o
  -2  -2   4      309.79      314.96      4.49 o
  -1  -2   4      101.54      103.93      2.13 o
   0  -2   4      388.32      394.17      5.04 o
   1  -2   4      481.61      474.10      6.14 o
   2  -2   4      640.14      625.66      8.14 o
   3  -2   4      461.67      450.48      6.62 o
   4  -2   4      164.37      168.09      3.78 o
   5  -2   4       82.70       88.41      3.48 o
   6  -2   4        0.92        5.75      3.56 o
   7  -2   4       14.78       17.66      8.95 o
  -7  -1   4       13.97       17.38      4.87 o
  -6  -1   4      241.55      264.52      9.90 o
  -5  -1   4      473.59      460.20      7.56 o
  -4  -1   4      221.14      233.70      4.14 o
  -3  -1   4       33.03       39.37      1.08 o
  -2  -1   4      495.09      507.94      7.51 o
   0  -1   4      211.90      189.75      2.84 o
   1  -1   4     9611.42     9710.04    121.28 o
   2  -1   4      382.42      370.83      5.01 o
   3  -1   4      876.71      829.75     11.53 o
   4  -1   4        5.69        7.04      1.50 o
   5  -1   4        2.20        3.31      1.85 o
   6  -1   4      102.58       97.69      7.02 o
   7  -1   4        1.68       10.91      8.46 o
  -7   0   4      145.78      175.48     15.83 o
  -6   0   4        8.24        9.05      3.73 o
  -5   0   4      494.97      516.00      8.32 o
  -4   0   4       11.14       11.35      1.15 o
  -3   0   4     1166.35     1281.43     17.30 o
  -2   0   4      126.67      126.63      1.80 o
  -1   0   4      647.21      619.54     12.65 o
   0   0   4     5966.26     6050.93    117.76 o
   1   0   4     1588.01     1669.59     24.16 o
   2   0   4     1112.49     1044.79     14.21 o
   3   0   4        8.08        8.93      1.08 o
   4   0   4       75.67       76.37      2.76 o
   5   0   4       11.74       11.33      1.92 o
   6   0   4        1.14        1.81      3.54 o
   7   0   4       26.66       37.52      8.58 o
  -7   1   4        6.84       10.90      4.94 o
  -6   1   4      359.61      374.51     12.52 o
  -5   1   4        9.90       13.05      1.62 o
  -4   1   4        6.68       13.36      1.90 o
  -3   1   4      418.98      402.99      6.29 o
  -2   1   4      460.83      461.98      6.51 o
  -1   1   4     4158.56     3910.88     52.14 o
   0   1   4     3410.90     3285.06     78.98 o
   1   1   4     3735.77     3603.66     47.97 o
   2   1   4      614.58      655.07      9.18 o
   3   1   4        0.06        1.97      1.14 o
   4   1   4        9.88        8.71      1.45 o
   5   1   4      209.40      181.60      4.96 o
   6   1   4       56.39       66.03      6.75 o
  -7   2   4       71.80       75.46      6.31 o
  -6   2   4       81.69       94.49      7.43 o
  -5   2   4        1.03        2.33      1.59 o
  -4   2   4      107.03      113.78      2.92 o
  -3   2   4      857.98      844.19     15.53 o
  -2   2   4      995.22     1022.48     13.10 o
  -1   2   4     2148.68     1979.87     24.86 o
   0   2   4      546.21      504.91      7.77 o
   1   2   4     2145.89     2102.88     30.59 o
   2   2   4      164.59      164.17      2.93 o
   3   2   4       27.59       23.65      1.50 o
   4   2   4      322.90      287.52      5.14 o
   5   2   4        6.02        5.86      2.38 o
   6   2   4       39.36       45.06      5.13 o
  -7   3   4      103.81      117.80     11.23 o
  -6   3   4       58.27       65.18      5.54 o
  -5   3   4       27.98       32.48      2.37 o
  -4   3   4      709.25      684.77     10.72 o
  -3   3   4       12.99       10.50      1.22 o
  -2   3   4     2445.96     2334.48     31.43 o
  -1   3   4      284.30      305.28      4.40 o
   0   3   4      363.18      318.46      5.38 o
   1   3   4      448.41      476.52     13.35 o
   2   3   4      262.07      274.31      5.08 o
   3   3   4       84.65       81.97      2.84 o
   4   3   4      250.68      208.03      4.98 o
   5   3   4      155.61      146.38      6.26 o
   6   3   4        2.33        8.44      4.50 o
  -6   4   4        0.63        5.44      4.51 o
  -5   4   4      263.04      266.30      8.22 o
  -4   4   4      242.46      234.61      5.31 o
  -3   4   4     2136.76     2106.10     37.77 o
  -2   4   4       59.23       63.72      2.43 o
  -1   4   4      328.28      299.53      5.30 o
   0   4   4      183.56      203.94      4.40 o
   1   4   4       10.31       15.19      1.80 o
   2   4   4      124.26      111.81      3.83 o
   3   4   4      161.09      149.96      4.37 o
   4   4   4      264.65      246.24      6.44 o
   5   4   4        1.58        3.67      4.15 o
   6   4   4       32.20       49.88      6.62 o
  -6   5   4        2.81        4.28      5.12 o
  -5   5   4      248.17      240.81      8.29 o
  -4   5   4      298.63      301.13      7.31 o
  -3   5   4      434.91      403.43      8.27 o
  -2   5   4      123.04      120.16      3.47 o
  -1   5   4      158.43      149.11      3.70 o
   0   5   4       44.68       54.60      2.46 o
   1   5   4        6.25       11.44      1.89 o
   2   5   4      301.24      292.49      9.20 o
   3   5   4       88.05       90.18      4.72 o
   4   5   4       67.00       65.58      5.77 o
   5   5   4       13.20       16.05      4.37 o
  -5   6   4       92.09       90.93      7.62 o
  -4   6   4      175.07      171.57      7.48 o
  -3   6   4       23.80       22.44      2.83 o
  -2   6   4      470.13      435.54      8.58 o
  -1   6   4       12.41       19.38      3.33 o
   0   6   4       31.21       33.11      2.97 o
   1   6   4      179.34      200.37      6.01 o
   2   6   4       19.53       20.56      2.17 o
   3   6   4      130.26      131.73      6.62 o
   4   6   4      125.09      123.05      8.18 o
   5   6   4        2.13        7.78      6.18 o
  -5   7   4      105.87       95.09     12.02 o
  -4   7   4        0.23       -0.22      4.14 o
  -3   7   4       68.25       60.29      7.19 o
  -2   7   4       55.26       69.41      4.35 o
  -1   7   4       13.39       14.42      4.07 o
   0   7   4       67.74       76.90      6.11 o
   1   7   4      106.45      112.86      7.33 o
   2   7   4      146.88      156.14      7.21 o
   3   7   4       37.73       31.46      4.98 o
   4   7   4       11.19        9.56      6.21 o
  -4   8   4        1.65        2.21      8.34 o
  -3   8   4        1.52       -0.86      7.97 o
  -2   8   4        2.95       -1.86      4.82 o
  -1   8   4       74.23       72.86      9.60 o
   0   8   4       61.36       71.22      5.99 o
   1   8   4        7.26        7.71      4.97 o
   2   8   4       21.50       19.08      5.11 o
   3   8   4       13.10        9.04      6.63 o
  -2   9   4        9.79       -9.73      9.81 o
  -1   9   4       93.01       92.38     18.59 o
   0   9   4        7.74        5.82      5.79 o
   1   9   4        3.35       -0.94      5.50 o
  -2  -9   5       48.01       25.39      9.08 o
  -1  -9   5        1.12       -5.46      5.46 o
   0  -9   5        5.77        5.63      4.98 o
   1  -9   5       74.71       62.40      6.55 o
   2  -9   5       17.22       11.67      4.89 o
  -3  -8   5       54.35       44.06      5.35 o
  -2  -8   5        4.32       -0.82      6.13 o
  -1  -8   5      130.41      120.74     17.80 o
   0  -8   5        2.90        2.71      3.10 o
   1  -8   5       21.16       26.50      3.59 o
   2  -8   5       18.68       18.91      4.32 o
   3  -8   5       93.40       91.11      7.90 o
   4  -8   5       12.18       13.31      5.07 o
  -4  -7   5        0.38        1.48      4.65 o
  -3  -7   5       16.88       17.81      4.42 o
  -2  -7   5        5.69        6.96      2.94 o
  -1  -7   5       96.50       96.95      5.58 o
   0  -7   5       19.89       22.15      2.41 o
   1  -7   5        7.93       13.61      2.43 o
   2  -7   5      848.63      871.86     19.33 o
   3  -7   5      103.37       87.01      5.85 o
   4  -7   5      321.84      331.52     10.61 o
   5  -7   5       21.50       22.91      5.08 o
  -5  -6   5       14.33       13.94      4.91 o
  -4  -6   5      182.23      178.46      8.64 o
  -3  -6   5        5.73        4.38      2.89 o
  -2  -6   5       77.71       78.39      5.50 o
  -1  -6   5       24.98       26.65      2.21 o
   0  -6   5       72.66       74.63      2.98 o
   1  -6   5      143.59      156.30      4.17 o
   2  -6   5      219.49      216.17      5.48 o
   3  -6   5      296.23      304.46      7.33 o
   4  -6   5        1.80        5.13      3.19 o
   5  -6   5        3.50        3.96      3.76 o
  -6  -5   5       15.84       21.68      5.18 o
  -5  -5   5      126.87      117.53      7.75 o
  -4  -5   5       15.50       13.10      2.83 o
  -3  -5   5        1.50        0.42      2.85 o
  -2  -5   5       60.66       52.93      2.36 o
  -1  -5   5      138.48      142.45      3.27 o
   0  -5   5      810.04      890.49     14.61 o
   1  -5   5      674.78      669.34     11.32 o
   2  -5   5      643.73      658.30     11.34 o
   3  -5   5     1071.02     1097.47     20.37 o
   4  -5   5       67.33       68.81      3.99 o
   5  -5   5       50.06       56.79      8.47 o
   6  -5   5       12.63       12.92      6.38 o
  -6  -4   5       53.68       49.76      5.15 o
  -5  -4   5       37.17       40.95      3.29 o
  -4  -4   5       88.61       81.67      3.18 o
  -3  -4   5       28.16       28.78      2.22 o
  -2  -4   5      591.14      590.28      8.99 o
  -1  -4   5      305.33      328.58      7.12 o
   0  -4   5     1719.28     1758.70     22.10 o
   1  -4   5       50.47       63.15      1.75 o
   2  -4   5     1247.34     1262.96     18.65 o
   3  -4   5      144.52      149.39      3.82 o
   4  -4   5        3.05        6.73      2.19 o
   5  -4   5        1.83        3.60      2.80 o
   6  -4   5      102.24      102.52     10.92 o
  -6  -3   5      282.17      281.66     10.60 o
  -5  -3   5       82.03       69.16      3.66 o
  -4  -3   5        2.26        5.21      1.29 o
  -3  -3   5      539.65      544.58     10.17 o
  -2  -3   5      195.56      223.98      3.70 o
  -1  -3   5     4470.16     4641.46     73.07 o
   0  -3   5      234.62      285.08      3.81 o
   1  -3   5     1466.83     1452.31     18.30 o
   2  -3   5      638.95      673.03      9.43 o
   3  -3   5      418.27      399.08      7.21 o
   4  -3   5       13.72       15.71      1.98 o
   5  -3   5       48.54       50.77      3.18 o
   6  -3   5       49.05       48.28      5.64 o
  -7  -2   5       25.29       30.34      4.92 o
  -6  -2   5        2.76        8.81      3.65 o
  -5  -2   5       16.96       21.20      1.57 o
  -4  -2   5      147.56      153.84      3.08 o
  -3  -2   5      774.11      826.01     12.16 o
  -2  -2   5     3020.74     3244.86     43.15 o
  -1  -2   5      237.76      182.33      6.65 o
   0  -2   5     3153.34     3265.54     47.09 o
   1  -2   5     4641.74     4933.39     58.01 o
   2  -2   5       26.84       20.80      0.93 o
   3  -2   5      618.92      605.82      8.67 o
   4  -2   5     1058.67     1069.88     16.14 o
   5  -2   5        2.54        3.27      1.91 o
   6  -2   5       88.99       93.70     11.52 o
  -7  -1   5        4.27       14.91      4.80 o
  -6  -1   5      139.65      139.36      7.43 o
  -5  -1   5       52.90       54.87      2.41 o
  -4  -1   5      685.14      674.09      9.43 o
  -3  -1   5      293.76      310.35      4.23 o
  -2  -1   5     2591.95     2734.70     39.36 o
   0  -1   5     2900.12     3160.41     45.47 o
   1  -1   5      325.69      315.41      4.19 o
   2  -1   5       66.47       65.04      1.55 o
   3  -1   5     1472.28     1458.24     19.85 o
   4  -1   5       42.87       48.17      2.21 o
   5  -1   5      112.66      105.88      3.66 o
   6  -1   5        0.17        2.20      3.55 o
  -7   0   5        0.79        3.03      5.03 o
  -6   0   5        2.17        5.51      3.59 o
  -5   0   5     1692.99     1696.04     24.97 o
  -4   0   5       48.18       43.18      1.91 o
  -3   0   5     2689.68     2871.86     35.86 o
  -2   0   5      140.81      161.21      2.70 o
  -1   0   5     3337.26     3326.74     91.35 o
   0   0   5      280.41      297.56      5.70 o
   1   0   5     1660.87     1734.82     25.12 o
   2   0   5     1994.43     2027.73     25.50 o
   3   0   5      129.85      138.02      2.81 o
   4   0   5     1617.22     1572.36     23.30 o
   5   0   5       58.88       52.58      3.25 o
   6   0   5        4.15        7.35      4.77 o
  -7   1   5        2.40        6.30      4.89 o
  -6   1   5      106.97      112.08      7.25 o
  -5   1   5        0.80        3.30      1.45 o
  -4   1   5     1302.15     1317.93     19.46 o
  -3   1   5      808.02      767.63      9.95 o
  -2   1   5      591.23      568.17      7.36 o
  -1   1   5      954.84      987.40     13.35 o
   0   1   5        7.21       13.02      0.83 o
   1   1   5      351.43      343.72      5.40 o
   2   1   5     1332.18     1325.65     18.06 o
   3   1   5      742.50      701.94      9.99 o
   4   1   5      575.94      537.89      8.80 o
   5   1   5        2.77        4.00      2.31 o
   6   1   5        2.59        5.84      3.91 o
  -7   2   5        7.84       12.53      4.91 o
  -6   2   5      375.83      402.04     13.41 o
  -5   2   5     1308.46     1321.97     21.78 o
  -4   2   5     1518.39     1531.99     24.81 o
  -3   2   5     1329.81     1363.60     20.14 o
  -2   2   5      727.67      718.99     10.02 o
  -1   2   5      624.14      680.33      9.51 o
   0   2   5      290.33      289.35      4.83 o
   1   2   5      394.67      350.90      5.80 o
   2   2   5      253.38      246.10      4.28 o
   3   2   5      766.09      729.79     10.54 o
   4   2   5      167.79      165.63      3.94 o
   5   2   5       30.37       36.61      3.59 o
   6   2   5        5.29       11.22      4.27 o
  -7   3   5       70.11       74.34      6.43 o
  -6   3   5       42.40       50.09      5.18 o
  -5   3   5      559.49      555.07      9.30 o
  -4   3   5      190.41      200.37      4.18 o
  -3   3   5      375.63      360.14      6.61 o
  -2   3   5      705.49      721.80     10.20 o
  -1   3   5        9.17        9.77      0.91 o
   0   3   5     2416.47     2360.15     37.70 o
   1   3   5        0.75        0.77      1.28 o
   2   3   5      698.72      694.14     10.93 o
   3   3   5       84.48       78.29      3.00 o
   4   3   5       85.09       88.25      4.28 o
   5   3   5       29.88       25.99      3.59 o
   6   3   5       69.75       76.24      5.70 o
  -6   4   5      498.36      512.72     16.86 o
  -5   4   5        2.07        2.01      2.79 o
  -4   4   5      831.86      796.75     13.68 o
  -3   4   5       12.75       14.53      1.64 o
  -2   4   5       91.80      103.47      2.76 o
  -1   4   5     1753.54     1789.04     26.41 o
   0   4   5      326.74      342.85      7.22 o
   1   4   5      456.95      455.57     11.43 o
   2   4   5      134.88      122.26      3.77 o
   3   4   5       46.79       48.62      2.62 o
   4   4   5       15.92       15.57      3.26 o
   5   4   5       13.59       15.88      4.37 o
   6   4   5        6.04        9.34      4.98 o
  -6   5   5       14.41       12.12      5.24 o
  -5   5   5       64.90       69.85      6.04 o
  -4   5   5       28.49       28.74      3.21 o
  -3   5   5      147.33      161.47      4.55 o
  -2   5   5      295.66      296.96      6.30 o
  -1   5   5      734.12      728.27     11.61 o
   0   5   5      209.37      206.18      5.83 o
   1   5   5      555.74      598.38     19.26 o
   2   5   5      123.74      122.52      4.90 o
   3   5   5       14.19       12.11      2.76 o
   4   5   5       96.10       81.09      5.84 o
   5   5   5        0.21        4.57      4.54 o
  -5   6   5       15.45       16.91      5.55 o
  -4   6   5       76.78       88.21      7.59 o
  -3   6   5       34.12       32.69      3.01 o
  -2   6   5      248.53      262.89      7.18 o
  -1   6   5        3.05        3.05      2.75 o
   0   6   5      731.41      754.16     22.43 o
   1   6   5       59.42       59.65      3.24 o
   2   6   5        0.66        3.94      3.41 o
   3   6   5       24.82       24.42      4.35 o
   4   6   5       39.12       33.30      4.95 o
  -5   7   5       49.61       44.77     10.55 o
  -4   7   5        9.99       15.59      5.76 o
  -3   7   5      172.97      170.91     15.10 o
  -2   7   5       36.04       44.61      5.17 o
  -1   7   5      212.94      195.54      6.77 o
   0   7   5       20.42       17.12      4.53 o
   1   7   5       44.96       48.79      4.87 o
   2   7   5       18.64       15.33      3.98 o
   3   7   5      108.38       92.07      6.67 o
   4   7   5       18.52       19.47      5.99 o
  -4   8   5       79.67       76.55     11.53 o
  -3   8   5       73.34       88.32     11.78 o
  -2   8   5       63.63       53.04      7.54 o
  -1   8   5       21.17       14.65      5.01 o
   0   8   5        9.80        4.10      4.94 o
   1   8   5        4.76        2.00      4.80 o
   2   8   5       19.73       17.89      5.34 o
  -2   9   5        4.44       -2.21      9.56 o
  -1   9   5        1.15       -8.46      8.46 o
   0   9   5        1.51       -3.54      7.91 o
  -2  -9   6        7.64        1.14      9.93 o
  -1  -9   6        4.58        4.77      4.80 o
   0  -9   6       17.52       17.12      3.87 o
   1  -9   6       12.92       10.49      4.63 o
   2  -9   6       95.24      103.47      8.77 o
  -3  -8   6        2.66        1.57      4.38 o
  -2  -8   6       12.32        6.93     10.48 o
  -1  -8   6       10.50       11.15      4.18 o
   0  -8   6       89.34       96.50      5.87 o
   1  -8   6       39.07       52.34      5.15 o
   2  -8   6      311.92      322.35     11.62 o
   3  -8   6       39.55       38.82      6.81 o
  -4  -7   6       14.51       11.01      4.60 o
  -3  -7   6       20.39       23.28      4.21 o
  -2  -7   6        0.97        2.45      2.81 o
  -1  -7   6       64.15       67.35      4.77 o
   0  -7   6        0.01        0.98      2.04 o
   1  -7   6      286.67      291.94      7.09 o
   2  -7   6      191.38      189.34      6.68 o
   3  -7   6        2.20        2.55      3.09 o
   4  -7   6        4.26        8.84      3.76 o
  -5  -6   6        0.20        2.56      4.44 o
  -4  -6   6       62.16       65.59      5.85 o
  -3  -6   6        0.03       -1.67      2.87 o
  -2  -6   6       70.86       68.97      6.94 o
  -1  -6   6       41.63       36.04      2.02 o
   0  -6   6      941.67      942.81     15.58 o
   1  -6   6       32.05       33.66      2.03 o
   2  -6   6      495.69      510.28     10.25 o
   3  -6   6      118.90      117.49      5.67 o
   4  -6   6      116.88      117.11      6.55 o
   5  -6   6       68.73       75.36      6.31 o
  -6  -5   6       33.86       28.09      5.12 o
  -5  -5   6        0.45        0.77      3.91 o
  -4  -5   6        0.10       -0.50      2.49 o
  -3  -5   6      118.67      108.12      5.86 o
  -2  -5   6      202.49      191.39      4.42 o
  -1  -5   6      225.05      214.91      5.26 o
   0  -5   6      245.77      243.35      4.70 o
   1  -5   6      121.69      127.76      3.21 o
   2  -5   6        9.45        9.04      1.59 o
   3  -5   6      539.41      548.98     11.04 o
   4  -5   6       19.62       21.34      3.12 o
   5  -5   6      403.60      398.85     11.21 o
   6  -5   6       16.84       19.25      8.58 o
  -6  -4   6       40.71       45.41      4.95 o
  -5  -4   6      157.79      164.09      5.82 o
  -4  -4   6      152.47      143.95      4.85 o
  -3  -4   6     1138.67     1095.38     19.97 o
  -2  -4   6      237.67      250.05      4.71 o
  -1  -4   6      122.15      104.06      2.39 o
   0  -4   6      102.40      114.95      1.99 o
   1  -4   6     1056.34     1104.19     15.05 o
   2  -4   6       46.40       50.84      2.16 o
   3  -4   6      179.54      171.23      4.69 o
   4  -4   6      806.94      817.19     15.73 o
   5  -4   6        8.85       10.62      3.31 o
   6  -4   6      102.20      110.41     17.79 o
  -6  -3   6       15.40       18.21      4.12 o
  -5  -3   6        0.20        1.20      2.29 o
  -4  -3   6      497.13      499.11      9.62 o
  -3  -3   6        1.44        1.45      1.09 o
  -2  -3   6      260.90      200.83      3.97 o
  -1  -3   6      130.56      150.49      4.98 o
   0  -3   6        6.41        9.16      0.80 o
   1  -3   6      813.19      844.56     10.79 o
   2  -3   6      211.18      232.24      3.79 o
   3  -3   6     1526.43     1530.19     24.72 o
   4  -3   6     1371.32     1383.69     25.42 o
   5  -3   6      296.11      302.02      7.65 o
   6  -3   6       17.21       16.58      5.20 o
  -7  -2   6        1.20        5.05      4.42 o
  -6  -2   6        9.62       10.11      3.71 o
  -5  -2   6     1069.85     1084.21     17.85 o
  -4  -2   6      207.53      210.27      4.20 o
  -3  -2   6     2289.27     2410.10     34.78 o
  -2  -2   6      755.27      769.37     11.23 o
   0  -2   6      307.05      308.67      5.05 o
   1  -2   6       10.81        5.93      0.62 o
   2  -2   6      832.84      839.78     11.60 o
   3  -2   6      280.27      283.46      4.96 o
   4  -2   6      552.66      533.78      8.70 o
   5  -2   6       28.91       34.87      2.96 o
   6  -2   6        1.39        6.46      6.31 o
  -7  -1   6       23.12       33.94      5.13 o
  -6  -1   6       94.31       89.66      6.50 o
  -5  -1   6       90.04      100.56      2.84 o
  -4  -1   6      130.53      132.05      2.78 o
  -3  -1   6      870.38      859.83     12.70 o
  -2  -1   6     1514.58     1753.69     33.67 o
   0  -1   6     1858.29     1841.90     29.00 o
   1  -1   6       44.17       65.85      1.45 o
   2  -1   6     5345.63     5630.84     70.10 o
   3  -1   6      498.86      494.46      7.30 o
   4  -1   6     1162.53     1130.98     17.07 o
   5  -1   6      112.01      108.10      3.84 o
   6  -1   6        2.29        9.01      5.58 o
  -7   0   6       11.34       12.25      4.62 o
  -6   0   6       97.19      114.55      7.07 o
  -5   0   6      494.78      500.31      8.05 o
  -4   0   6      895.38      901.90     13.43 o
  -3   0   6      235.19      229.14      3.30 o
  -2   0   6     2517.83     2741.53     46.02 o
  -1   0   6     1516.48     1547.19     24.39 o
   0   0   6     1908.24     2050.75     34.38 o
   1   0   6     3951.95     3915.33     52.16 o
   2   0   6        4.26        2.32      1.01 o
   3   0   6      231.61      210.67      3.73 o
   4   0   6       10.36        9.12      1.65 o
   5   0   6      107.06       94.43      3.71 o
   6   0   6        3.63        6.31      3.76 o
  -7   1   6      229.31      239.91     11.10 o
  -6   1   6       42.84       41.24      4.53 o
  -5   1   6      107.34      118.45      3.25 o
  -4   1   6      573.49      555.96      8.65 o
  -3   1   6       18.05       18.60      1.01 o
  -2   1   6     4033.87     4138.17     55.05 o
  -1   1   6     2649.30     2678.45     38.59 o
   0   1   6     2005.03     1779.85     37.55 o
   1   1   6     2219.37     2294.01     30.76 o
   2   1   6     1638.55     1620.58     22.00 o
   3   1   6      133.38      130.74      3.24 o
   4   1   6       13.57       17.14      1.92 o
   5   1   6      102.20      103.85      4.95 o
   6   1   6       82.95       76.77      5.96 o
  -7   2   6        5.81       10.62      5.14 o
  -6   2   6       31.68       37.69      4.60 o
  -5   2   6       29.92       33.72      2.15 o
  -4   2   6        6.15       12.53      2.44 o
  -3   2   6      670.23      678.44     10.42 o
  -2   2   6     1002.88      927.49     12.80 o
  -1   2   6     1197.94     1122.93     19.26 o
   0   2   6     2579.53     2531.58     38.97 o
   1   2   6       75.66       71.91      2.34 o
   2   2   6      779.90      756.67     10.76 o
   3   2   6      169.75      157.75      3.81 o
   4   2   6       20.05       18.04      1.91 o
   5   2   6      245.78      239.75      6.43 o
   6   2   6       45.79       35.32      4.78 o
  -6   3   6       65.58       83.39      6.60 o
  -5   3   6       15.10       15.08      2.72 o
  -4   3   6       57.80       59.34      2.87 o
  -3   3   6     3108.45     2969.87     39.96 o
  -2   3   6      240.46      267.78      4.79 o
  -1   3   6     2743.84     2723.53     36.69 o
   0   3   6        1.93        6.88      1.40 o
   1   3   6      297.19      287.00      5.38 o
   2   3   6      109.46      104.78      3.29 o
   3   3   6        7.98       13.15      1.87 o
   4   3   6       67.01       67.21      2.90 o
   5   3   6       29.24       21.27      3.65 o
   6   3   6       33.20       44.51      5.85 o
  -6   4   6       73.63       79.62      6.36 o
  -5   4   6       18.49       22.00      4.65 o
  -4   4   6      929.35      897.48     15.27 o
  -3   4   6      252.66      238.07      5.19 o
  -2   4   6     1276.65     1209.43     18.27 o
  -1   4   6      107.15      104.41      3.16 o
   0   4   6       87.97       85.02      3.29 o
   1   4   6      112.94      118.46      3.93 o
   2   4   6        8.30        4.12      1.81 o
   3   4   6      359.44      337.27      6.96 o
   4   4   6      142.53      121.29      6.14 o
   5   4   6       71.45       78.54      6.83 o
  -6   5   6        1.22        2.46      5.18 o
  -5   5   6      198.22      192.64     10.03 o
  -4   5   6      203.87      196.89      7.19 o
  -3   5   6      750.12      713.88     12.55 o
  -2   5   6      533.73      528.77      8.99 o
  -1   5   6      125.97      114.61      3.71 o
   0   5   6       28.80       32.47      2.17 o
   1   5   6       87.38      101.00      5.98 o
   2   5   6        0.95        4.78      2.43 o
   3   5   6      233.60      220.17      7.63 o
   4   5   6       17.13       20.03      3.83 o
   5   5   6        4.93        9.35      4.80 o
  -5   6   6      330.48      316.31     13.77 o
  -4   6   6      191.21      186.27      9.53 o
  -3   6   6      432.31      417.22     14.52 o
  -2   6   6       63.93       68.99      4.12 o
  -1   6   6      158.61      143.40      4.90 o
   0   6   6       28.71       39.68      2.76 o
   1   6   6      167.29      175.24      6.58 o
   2   6   6      272.02      290.03     13.74 o
   3   6   6       71.20       76.22      4.93 o
   4   6   6       51.17       61.08      5.63 o
  -4   7   6       77.27       82.19     11.41 o
  -3   7   6       10.28       12.26      8.95 o
  -2   7   6       67.88       55.77      7.04 o
  -1   7   6       12.22       12.29      4.82 o
   0   7   6      112.70      119.24      6.08 o
   1   7   6       59.62       61.43      4.39 o
   2   7   6       35.01       38.39      4.85 o
   3   7   6       45.37       54.61      5.92 o
  -3   8   6       12.41        7.60     10.18 o
  -2   8   6       57.48       36.47      8.16 o
  -1   8   6       83.18       92.67      8.40 o
   0   8   6       32.72       35.58      6.36 o
   1   8   6       93.54       86.78      7.89 o
   2   8   6       19.05       20.52      5.47 o
  -1   9   6        0.69       -7.07      7.07 o
   0   9   6       70.93       68.45      8.63 o
  -1  -9   7       28.89       34.36      5.15 o
   0  -9   7        1.22        7.09      3.65 o
   1  -9   7        6.60        5.82      4.78 o
   2  -9   7        0.43       -0.82      5.58 o
  -3  -8   7       53.89       31.89      7.97 o
  -2  -8   7       20.09       23.31     11.59 o
  -1  -8   7        7.47        9.09      4.01 o
   0  -8   7       36.51       37.29      3.61 o
   1  -8   7        7.65        8.52      3.81 o
   2  -8   7        0.33       -2.83      3.85 o
   3  -8   7        5.71        6.13      6.74 o
  -4  -7   7       37.72       42.73      4.83 o
  -3  -7   7        0.20       -0.07      6.25 o
  -2  -7   7       79.73       69.35      6.56 o
  -1  -7   7        2.67        4.10      2.51 o
   0  -7   7       34.38       39.53      3.06 o
   1  -7   7        1.71        0.40      3.02 o
   2  -7   7       38.80       34.00      3.33 o
   3  -7   7      616.14      613.93     18.02 o
   4  -7   7        0.38       -0.59      4.36 o
  -5  -6   7       62.26       74.67     10.79 o
  -4  -6   7       27.58       30.04      3.25 o
  -3  -6   7      158.60      143.38      6.88 o
  -2  -6   7       63.76       55.70      6.01 o
  -1  -6   7       56.04       60.90      3.20 o
   0  -6   7       34.45       31.18      3.08 o
   1  -6   7      255.77      263.50      5.33 o
   2  -6   7      352.33      350.40      7.67 o
   3  -6   7        1.85        0.73      2.85 o
   4  -6   7      230.72      224.79      7.90 o
   5  -6   7       31.88       31.88      4.71 o
  -6  -5   7        7.96       14.00      4.85 o
  -5  -5   7       34.65       38.70      4.39 o
  -4  -5   7       79.64       69.29      4.28 o
  -3  -5   7      253.78      232.29      5.76 o
  -2  -5   7        0.05        0.87      1.89 o
  -1  -5   7       67.03       70.29      2.70 o
   0  -5   7      201.58      198.27      3.62 o
   1  -5   7      106.15      109.70      3.00 o
   2  -5   7      347.04      349.55      6.60 o
   3  -5   7      646.59      652.43     12.76 o
   4  -5   7      295.34      287.49      8.60 o
   5  -5   7       45.79       45.81      6.00 o
  -6  -4   7        2.65        3.63      4.09 o
  -5  -4   7      141.27      134.41      5.27 o
  -4  -4   7       56.45       45.36      2.84 o
  -3  -4   7      153.40      141.46      4.39 o
  -2  -4   7       71.51       79.11      3.65 o
  -1  -4   7      968.81      989.20     18.02 o
   0  -4   7        4.91        5.81      0.87 o
   1  -4   7     1238.85     1248.52     18.31 o
   2  -4   7       91.37       84.10      2.77 o
   3  -4   7      281.55      264.23      6.09 o
   4  -4   7       56.60       52.83      3.07 o
   5  -4   7       86.74       87.13      5.61 o
   6  -4   7       90.01       86.95     12.76 o
  -6  -3   7        4.52        3.92      3.77 o
  -5  -3   7      298.75      286.04      7.46 o
  -4  -3   7       13.76       12.57      1.57 o
  -3  -3   7      149.45      145.59      3.15 o
  -2  -3   7     2121.05     2065.05     32.64 o
  -1  -3   7       62.26       67.89      1.77 o
   0  -3   7     1913.02     1879.07     29.69 o
   1  -3   7       13.49        9.71      0.83 o
   2  -3   7      221.42      228.49      4.10 o
   3  -3   7        4.42        6.23      1.73 o
   4  -3   7      107.59      103.05      4.34 o
   5  -3   7       64.08       64.68      4.97 o
   6  -3   7        6.47        7.77      7.85 o
  -7  -2   7       43.20       52.06      7.97 o
  -6  -2   7        8.47        8.88      3.65 o
  -5  -2   7        4.04        8.17      1.83 o
  -4  -2   7        5.42        6.16      1.19 o
  -3  -2   7      151.84      165.24      3.30 o
  -2  -2   7      423.10      359.54      9.70 o
   0  -2   7     2094.15     2206.82     31.71 o
   1  -2   7     1978.73     2105.75     26.36 o
   2  -2   7      292.11      302.02      4.63 o
   3  -2   7        0.97        0.66      1.67 o
   4  -2   7        6.09        6.88      1.95 o
   5  -2   7      616.85      593.23     12.28 o
   6  -2   7       20.91       27.35      8.28 o
  -7  -1   7       49.73       50.98      5.30 o
  -6  -1   7        1.60        4.76      3.48 o
  -5  -1   7       51.70       52.05      2.61 o
  -4  -1   7      373.27      382.20      6.67 o
  -3  -1   7      223.51      211.10      3.56 o
  -2  -1   7     1469.94     1601.71     53.17 o
   0  -1   7      780.57      780.36     12.43 o
   1  -1   7      245.82      205.16      3.18 o
   2  -1   7       41.01       36.72      1.43 o
   3  -1   7      233.46      230.82      4.31 o
   4  -1   7      815.03      775.21     12.11 o
   5  -1   7       31.58       35.36      2.90 o
   6  -1   7       43.87       43.77      5.85 o
  -7   0   7       16.01       21.39      4.74 o
  -6   0   7      106.64      109.51      6.96 o
  -5   0   7       28.60       27.56      1.62 o
  -4   0   7     1188.77     1180.15     16.16 o
  -3   0   7        7.03       15.06      1.00 o
  -2   0   7     1857.96     1762.90     27.99 o
  -1   0   7     1317.59     1403.69     22.20 o
   0   0   7     5156.21     5620.81    112.39 o
   1   0   7      316.33      364.10      5.28 o
   2   0   7       19.94       26.12      1.53 o
   3   0   7      885.01      854.19     13.00 o
   4   0   7       51.27       49.07      2.24 o
   5   0   7      658.43      628.93     12.85 o
   6   0   7       29.85       26.21      6.44 o
  -7   1   7       13.75       24.08      5.04 o
  -6   1   7        3.19       11.57      4.54 o
  -5   1   7      154.21      159.47      3.67 o
  -4   1   7       51.37       63.44      2.12 o
  -3   1   7      772.15      722.77     10.95 o
  -2   1   7      517.16      488.47      6.93 o
  -1   1   7     1635.17     1653.86     24.18 o
   0   1   7       32.07       36.04      1.50 o
   1   1   7      578.81      610.44      9.34 o
   2   1   7      208.86      196.03      3.55 o
   3   1   7     1455.25     1400.35     20.84 o
   4   1   7      548.11      529.08      8.87 o
   5   1   7      175.00      164.17      5.88 o
   6   1   7        0.02        4.93      5.76 o
  -7   2   7       18.00       23.47      5.27 o
  -6   2   7      237.51      242.28     10.18 o
  -5   2   7      221.54      222.35      5.62 o
  -4   2   7     1489.71     1448.51     19.81 o
  -3   2   7     2130.12     1986.49     29.10 o
  -2   2   7      235.35      232.86      4.17 o
  -1   2   7     1647.65     1667.58     22.59 o
   0   2   7      923.09      948.98     24.15 o
   1   2   7      143.78      140.57      3.22 o
   2   2   7      127.96      118.79      3.00 o
   3   2   7      313.38      323.83      5.58 o
   4   2   7      233.66      221.52      4.82 o
   5   2   7      151.34      159.15      5.95 o
   6   2   7       18.30       20.03      5.92 o
  -6   3   7       36.01       38.26      5.07 o
  -5   3   7        7.09       10.00      4.00 o
  -4   3   7      428.90      399.00      8.47 o
  -3   3   7       63.46       62.88      3.05 o
  -2   3   7      135.23      131.68      3.59 o
  -1   3   7      661.26      679.21     10.59 o
   0   3   7      454.12      476.92     11.44 o
   1   3   7     1198.60     1211.52     28.28 o
   2   3   7       44.84       49.56      2.49 o
   3   3   7      717.62      705.06     10.99 o
   4   3   7        4.94        2.99      2.15 o
   5   3   7      102.18      105.31      6.15 o
   6   3   7       55.84       53.55      7.56 o
  -6   4   7        2.25        5.94      4.92 o
  -5   4   7      524.97      515.10     16.23 o
  -4   4   7       65.84       69.90      3.44 o
  -3   4   7     1108.87     1048.82     17.70 o
  -2   4   7      472.98      456.18      7.82 o
  -1   4   7      173.98      167.63      4.37 o
   0   4   7     2086.74     2182.35     39.96 o
   1   4   7      309.08      327.94      7.20 o
   2   4   7      185.73      184.79      4.71 o
   3   4   7       48.80       51.47      2.86 o
   4   4   7       26.21       28.41      3.76 o
   5   4   7       23.12       28.31      4.90 o
  -6   5   7       34.02       34.39      6.07 o
  -5   5   7       24.16       26.70      9.07 o
  -4   5   7        0.47        4.50      3.36 o
  -3   5   7      225.86      218.93      6.14 o
  -2   5   7      250.39      269.55      5.72 o
  -1   5   7      112.35      120.02      3.91 o
   0   5   7     1496.93     1650.29     54.20 o
   1   5   7       64.58       73.55      4.57 o
   2   5   7      107.23      124.08      4.50 o
   3   5   7       62.14       64.05      4.34 o
   4   5   7        4.66        6.31      3.89 o
   5   5   7       20.22       23.51      6.81 o
  -5   6   7       13.92       13.36      9.56 o
  -4   6   7       17.43       13.61      8.09 o
  -3   6   7        1.98        0.61      7.23 o
  -2   6   7      107.84      100.86      4.57 o
  -1   6   7      550.71      546.64     10.63 o
   0   6   7       19.50       20.68      2.58 o
   1   6   7      438.07      443.45      8.15 o
   2   6   7       66.27       71.77      5.32 o
   3   6   7       61.24       53.55      4.73 o
   4   6   7        5.82        6.68      4.92 o
  -4   7   7      194.21      207.02     18.54 o
  -3   7   7        7.43        1.96      8.71 o
  -2   7   7      362.01      358.81     19.12 o
  -1   7   7      117.85      111.05      7.49 o
   0   7   7      314.28      319.40     11.04 o
   1   7   7        8.60        7.67      3.36 o
   2   7   7        8.98       10.32      4.12 o
   3   7   7        1.78        0.20      5.99 o
  -3   8   7       24.31       19.37      9.93 o
  -2   8   7       42.11       38.72     14.29 o
  -1   8   7      104.23       86.13      8.07 o
   0   8   7        0.61       -2.79      6.93 o
   1   8   7        0.00       -0.03      6.41 o
   2   8   7        3.49       -4.93      6.75 o
  -1  -9   8        2.17        6.21      4.51 o
   0  -9   8       31.19       31.20      4.05 o
   1  -9   8        8.62       12.52      4.48 o
  -3  -8   8        6.04       -1.48      8.77 o
  -2  -8   8        0.46        0.55      3.68 o
  -1  -8   8       31.22       37.09      4.24 o
   0  -8   8        0.74        4.04      3.09 o
   1  -8   8      130.95      127.53      7.72 o
   2  -8   8       37.68       35.11      5.89 o
   3  -8   8        6.34        4.37      5.33 o
  -4  -7   8        1.99       -1.13      3.91 o
  -3  -7   8       10.69        4.79      3.47 o
  -2  -7   8       23.67       26.83      2.87 o
  -1  -7   8       40.04       40.97      8.07 o
   0  -7   8      283.79      292.14      8.16 o
   1  -7   8        5.58        3.37      3.12 o
   2  -7   8       73.75       80.50      6.44 o
   3  -7   8       39.00       40.05      4.55 o
   4  -7   8       40.04       36.21      4.97 o
  -5  -6   8       11.85       18.75      4.60 o
  -4  -6   8       11.55       15.31      2.76 o
  -3  -6   8       23.12       24.07      2.63 o
  -2  -6   8       17.38       19.04      2.37 o
  -1  -6   8      140.72      151.06      4.54 o
   0  -6   8      279.58      282.02      5.88 o
   1  -6   8      453.55      462.44      9.12 o
   2  -6   8       12.28       11.35      2.48 o
   3  -6   8        5.01        5.07      2.89 o
   4  -6   8        3.72        2.29      3.42 o
   5  -6   8       26.07       34.82      8.89 o
  -5  -5   8        7.16       14.20      3.85 o
  -4  -5   8        5.24        7.95      2.28 o
  -3  -5   8       12.09       14.80      2.71 o
  -2  -5   8      147.53      152.81      6.69 o
  -1  -5   8      578.33      559.66      9.31 o
   0  -5   8      329.27      330.59      5.96 o
   1  -5   8       75.61       72.09      2.55 o
   2  -5   8      110.43      113.52      3.43 o
   3  -5   8        4.72        5.51      2.54 o
   4  -5   8      319.82      322.79      9.31 o
   5  -5   8       53.31       56.23      4.53 o
  -6  -4   8        0.47        2.70      3.89 o
  -5  -4   8        1.14        4.10      2.42 o
  -4  -4   8      209.44      208.80      5.66 o
  -3  -4   8        9.62       11.08      1.45 o
  -2  -4   8     1090.36     1081.49     23.24 o
  -1  -4   8      170.49      172.28      3.73 o
   0  -4   8      183.36      177.99      3.49 o
   1  -4   8      137.99      132.96      3.04 o
   2  -4   8      101.75       94.89      2.94 o
   3  -4   8      153.24      150.84      4.57 o
   4  -4   8        8.99        6.15      2.89 o
   5  -4   8       85.68       84.00     10.45 o
   6  -4   8        9.66       10.42      5.58 o
  -6  -3   8       59.96       61.22      4.71 o
  -5  -3   8       22.22       31.24      2.58 o
  -4  -3   8      146.07      149.47      3.84 o
  -3  -3   8      795.08      793.66     12.91 o
  -2  -3   8       22.39       27.84      2.21 o
  -1  -3   8      262.70      269.85      9.84 o
   0  -3   8       59.75       61.39      1.60 o
   1  -3   8      168.84      186.42      2.81 o
   2  -3   8      990.38     1013.62     14.07 o
   3  -3   8      332.29      334.98      6.39 o
   4  -3   8      786.87      784.02     13.50 o
   5  -3   8       25.19       27.07      3.97 o
   6  -3   8       38.68       38.01      6.07 o
  -6  -2   8       26.74       31.02      3.95 o
  -5  -2   8       59.07       64.29      3.08 o
  -4  -2   8      866.59      873.27     13.05 o
  -3  -2   8      407.44      407.70      6.90 o
   0  -2   8      486.23      544.78      8.04 o
   1  -2   8      734.16      705.79      9.71 o
   2  -2   8      217.19      206.11      3.51 o
   3  -2   8      712.31      675.05     10.57 o
   4  -2   8       17.68       18.42      2.07 o
   5  -2   8       35.66       35.05      3.66 o
   6  -2   8        4.20        2.57      5.07 o
  -7  -1   8        4.70       14.73      4.62 o
  -6  -1   8      241.80      247.66      9.35 o
  -5  -1   8       37.77       37.55      2.04 o
  -4  -1   8      504.35      514.37      8.06 o
  -3  -1   8        6.74        8.29      0.99 o
  -2  -1   8      915.18      984.58     24.56 o
  -1  -1   8      375.04      399.57     14.31 o
   0  -1   8      293.66      339.99      5.63 o
   1  -1   8     2507.45     2508.78     33.55 o
   2  -1   8       32.99       28.95      1.43 o
   3  -1   8     1441.42     1398.82     20.73 o
   4  -1   8      389.97      374.19      7.29 o
   5  -1   8      110.65      110.75      5.14 o
   6  -1   8       25.36       17.62      6.56 o
  -7   0   8       99.03      127.82      8.71 o
  -6   0   8       14.85       17.79      3.74 o
  -5   0   8      121.20      128.54      3.67 o
  -4   0   8      171.13      184.70      3.65 o
  -3   0   8     1150.41     1208.61     17.75 o
  -2   0   8      233.22      193.04      3.44 o
  -1   0   8      378.37      403.88      6.67 o
   0   0   8     3349.00     3697.65     61.51 o
   1   0   8      329.84      331.51      4.94 o
   2   0   8     1405.60     1349.55     18.47 o
   3   0   8      702.58      666.47     10.45 o
   4   0   8      121.99      105.94      3.59 o
   5   0   8        5.57        7.54      2.72 o
   6   0   8       55.72       50.26      8.46 o
  -7   1   8       49.36       64.44      5.86 o
  -6   1   8      213.13      232.69      9.62 o
  -5   1   8       31.85       34.64      2.35 o
  -4   1   8      113.22      120.58      3.06 o
  -3   1   8     1021.08     1011.52     13.93 o
  -2   1   8        0.17        2.70      0.77 o
  -1   1   8     2240.52     2195.19     31.75 o
   0   1   8     3585.94     3652.19     55.14 o
   1   1   8      884.08      861.97     12.99 o
   2   1   8      254.22      230.94      4.07 o
   3   1   8      134.05      141.78      5.03 o
   4   1   8        2.55        2.38      1.94 o
   5   1   8       17.74       21.40      3.16 o
   6   1   8       96.22       94.70     18.34 o
  -6   2   8       48.89       53.94      5.09 o
  -5   2   8        0.24        3.27      2.53 o
  -4   2   8       10.53       15.13      1.90 o
  -3   2   8        3.38        9.17      1.43 o
  -2   2   8      343.12      319.73      5.44 o
  -1   2   8     2109.04     1977.68     31.65 o
   0   2   8     2451.95     2534.15     57.51 o
   1   2   8      587.26      596.85     10.90 o
   2   2   8       22.77       19.57      1.59 o
   3   2   8      161.59      144.78      3.68 o
   4   2   8       94.29       84.20      3.41 o
   5   2   8       49.76       47.00      3.41 o
   6   2   8      108.04      122.29     11.91 o
  -6   3   8        0.09        5.65      4.51 o
  -5   3   8       87.69       98.87      7.28 o
  -4   3   8       30.51       33.40      2.19 o
  -3   3   8       46.13       51.09      2.51 o
  -2   3   8     2888.91     2709.81     58.99 o
  -1   3   8      864.72      835.29     14.17 o
   0   3   8     1583.76     1662.33     39.33 o
   1   3   8      118.15      127.28      3.78 o
   2   3   8       16.58       17.36      1.96 o
   3   3   8      126.43      118.04      3.77 o
   4   3   8        2.61        1.43      2.75 o
   5   3   8       13.47       15.64      4.46 o
  -6   4   8        8.61       10.90      5.06 o
  -5   4   8       95.12       89.11      7.96 o
  -4   4   8      263.12      252.56      8.05 o
  -3   4   8      333.63      321.26      6.79 o
  -2   4   8      255.94      242.51      5.10 o
  -1   4   8     1367.71     1302.63     19.79 o
   0   4   8       13.50       18.14      1.97 o
   1   4   8        3.09        7.15      2.48 o
   2   4   8        7.04        7.77      2.08 o
   3   4   8      184.90      160.90      5.32 o
   4   4   8       67.66       64.90      4.46 o
   5   4   8       41.44       40.82      7.02 o
  -6   5   8       18.49       12.61      5.89 o
  -5   5   8       27.30       27.84      8.34 o
  -4   5   8       97.41      100.86     12.76 o
  -3   5   8       73.18       76.48      3.84 o
  -2   5   8      894.02      846.06     13.65 o
  -1   5   8       35.85       42.57      2.74 o
   0   5   8      119.69      116.92      8.55 o
   1   5   8        2.15        7.34      2.98 o
   2   5   8      484.01      491.27     10.39 o
   3   5   8       19.76       25.32      4.80 o
   4   5   8       55.64       63.16      5.08 o
  -5   6   8       48.94       53.23     10.30 o
  -4   6   8      272.35      264.67     18.80 o
  -3   6   8        4.63        1.10      7.97 o
  -2   6   8      386.53      358.95      9.57 o
  -1   6   8        5.34        9.58      2.80 o
   0   6   8        7.62        9.30      2.63 o
   1   6   8      105.04      122.94      8.61 o
   2   6   8       73.52       69.45      4.65 o
   3   6   8      117.22      117.56      7.19 o
   4   6   8       53.80       53.08      7.68 o
  -4   7   8        6.18        8.09     10.18 o
  -3   7   8       16.38       13.12      9.44 o
  -2   7   8       66.29       46.81      7.26 o
  -1   7   8        0.46       -4.00      4.16 o
   0   7   8        1.65        1.65      3.71 o
   1   7   8      124.09      143.74      7.22 o
   2   7   8      137.18      161.34     10.84 o
   3   7   8        3.46        2.00      6.81 o
  -3   8   8        1.79       -5.64     10.54 o
  -2   8   8        9.89       -5.21      8.77 o
  -1   8   8       87.54       89.55      9.45 o
   0   8   8      111.62      130.72     12.88 o
   1   8   8      110.70      120.90     10.59 o
   0  -9   9       44.84       49.28      6.65 o
  -3  -8   9        0.24       -5.89      6.62 o
  -2  -8   9       89.68       94.03      6.75 o
  -1  -8   9       42.01       54.30      9.11 o
   0  -8   9       18.43       18.70      3.25 o
   1  -8   9       18.66       23.10      4.03 o
   2  -8   9        6.68        3.07      3.90 o
   3  -8   9      127.69      133.37      8.94 o
  -4  -7   9        5.04        4.87      5.27 o
  -3  -7   9       57.77       57.52      7.20 o
  -2  -7   9        0.01        5.98      2.45 o
  -1  -7   9      124.67      130.80      5.30 o
   0  -7   9       21.74       21.06      2.84 o
   1  -7   9        3.86        3.62      3.62 o
   2  -7   9       66.05       69.30      6.43 o
   3  -7   9       47.75       44.96      4.82 o
   4  -7   9      107.67      106.71      8.58 o
  -5  -6   9        0.11        2.14      3.90 o
  -4  -6   9       85.38       82.08      4.48 o
  -3  -6   9       54.58       48.97      4.03 o
  -2  -6   9      130.64      120.26      4.59 o
  -1  -6   9       21.31       26.69      4.11 o
   0  -6   9        6.16        6.24      1.58 o
   1  -6   9        4.86        3.48      1.56 o
   2  -6   9      229.14      234.12      7.25 o
   3  -6   9      315.92      319.00     11.24 o
   4  -6   9        8.80        9.52      4.22 o
  -5  -5   9       84.93       88.67      5.26 o
  -4  -5   9       55.27       54.68      3.71 o
  -3  -5   9       52.85       51.14      3.93 o
  -2  -5   9       90.42       91.24      4.24 o
  -1  -5   9       22.84       24.02      1.58 o
   0  -5   9        4.31        6.36      1.34 o
   1  -5   9      437.61      451.54      8.87 o
   2  -5   9       92.21       87.39      3.19 o
   3  -5   9      183.88      187.42      6.40 o
   4  -5   9       10.28        8.84      3.87 o
   5  -5   9       16.40       17.67      4.39 o
  -6  -4   9       29.36       31.99      4.30 o
  -5  -4   9       60.59       57.56      4.00 o
  -4  -4   9       61.75       59.07      3.24 o
  -3  -4   9      171.35      154.82      3.75 o
  -2  -4   9       15.77       23.03      3.62 o
  -1  -4   9        7.27       11.25      1.90 o
   0  -4   9     1257.58     1306.08     23.30 o
   1  -4   9       25.69       25.13      1.58 o
   2  -4   9      272.97      262.74      5.21 o
   3  -4   9        9.16        7.45      2.06 o
   4  -4   9        6.80        6.74      3.01 o
   5  -4   9        4.08        1.00      3.60 o
  -6  -3   9       93.24       94.62      6.78 o
  -5  -3   9        1.81        8.52      6.11 o
  -4  -3   9      286.12      272.15      5.25 o
  -3  -3   9        5.17        5.24      0.98 o
   0  -3   9      232.10      234.72      4.10 o
   1  -3   9      487.79      475.96      8.06 o
   2  -3   9      158.06      175.96      3.53 o
   3  -3   9        1.18        1.98      1.63 o
   4  -3   9       71.09       71.83      7.82 o
   5  -3   9        5.19        6.02      3.43 o
   6  -3   9       10.16       13.14      5.81 o
  -6  -2   9       23.81       26.00      3.89 o
  -5  -2   9       27.92       26.71      2.35 o
  -4  -2   9        4.24        5.72      1.29 o
  -3  -2   9       79.01       90.71      2.21 o
   0  -2   9     1304.00     1326.39     19.20 o
   1  -2   9      751.60      760.09     10.47 o
   2  -2   9       12.84       12.40      2.30 o
   3  -2   9        5.97        6.66      1.63 o
   4  -2   9      139.75      134.55      4.19 o
   5  -2   9        0.51        1.22      3.76 o
   6  -2   9       45.45       42.05      6.75 o
  -6  -1   9        3.98        4.77      3.48 o
  -5  -1   9       23.11       25.84      1.93 o
  -4  -1   9       97.23      106.39      2.59 o
  -3  -1   9      174.53      179.09      3.52 o
  -2  -1   9      921.15      894.72     31.66 o
  -1  -1   9      560.51      620.87     22.13 o
   0  -1   9     2369.07     2467.74     38.91 o
   1  -1   9        9.58       14.06      0.95 o
   2  -1   9        8.29        7.59      1.13 o
   3  -1   9      865.17      842.47     14.15 o
   4  -1   9        0.25       -0.96      1.92 o
   5  -1   9       61.58       61.25      6.12 o
   6  -1   9       49.94       46.70      9.38 o
  -6   0   9       10.64       12.34      3.68 o
  -5   0   9      409.80      395.58      9.48 o
  -4   0   9       27.54       27.54      1.56 o
  -3   0   9      859.28      838.42     12.54 o
  -2   0   9      139.37      141.56      2.50 o
  -1   0   9     1679.62     1649.29     26.35 o
   0   0   9      284.01      329.19      5.71 o
   1   0   9      732.74      719.00     10.06 o
   2   0   9      159.60      152.73      3.10 o
   3   0   9      251.40      243.39      4.89 o
   4   0   9      214.62      200.35      5.15 o
   5   0   9        8.31        7.37      3.42 o
   6   0   9       26.56       19.25      6.19 o
  -6   1   9       86.85       94.96      7.17 o
  -5   1   9      180.81      179.89      5.78 o
  -4   1   9      482.21      470.37      7.49 o
  -3   1   9      185.52      186.58      3.30 o
  -2   1   9      556.32      535.47      8.34 o
  -1   1   9       23.34       23.09      1.40 o
   0   1   9      112.29      114.01      2.65 o
   1   1   9      174.58      180.79      3.65 o
   2   1   9     1104.62     1046.87     15.74 o
   3   1   9      740.35      698.54     11.10 o
   4   1   9      157.15      144.57      4.70 o
   5   1   9       56.62       64.15      4.56 o
   6   1   9       12.46       16.10      5.05 o
  -6   2   9       91.85       96.65      7.85 o
  -5   2   9      255.48      254.07      7.57 o
  -4   2   9     1091.13     1008.22     15.42 o
  -3   2   9      371.17      354.90      6.13 o
  -2   2   9      998.42      928.18     14.08 o
  -1   2   9        2.71        3.94      1.43 o
   0   2   9      399.07      425.93      8.82 o
   1   2   9      681.50      690.88     10.85 o
   2   2   9      362.36      362.01      6.03 o
   3   2   9       35.89       38.31      2.15 o
   4   2   9        6.92        9.26      2.65 o
   5   2   9        3.70        5.41      3.68 o
  -6   3   9        1.72        5.69      6.99 o
  -5   3   9      509.56      490.92     15.41 o
  -4   3   9       39.38       34.55      2.29 o
  -3   3   9      624.98      580.53      9.49 o
  -2   3   9       56.01       52.29      2.35 o
  -1   3   9      508.00      526.12      9.54 o
   0   3   9      992.61     1032.12     23.18 o
   1   3   9       58.92       65.28      2.93 o
   2   3   9      844.06      833.60     13.26 o
   3   3   9       16.68       18.98      2.25 o
   4   3   9       93.02      103.70      5.06 o
   5   3   9        5.45        6.91      4.82 o
  -6   4   9      140.77      147.55     13.38 o
  -5   4   9       48.53       39.23      6.44 o
  -4   4   9      627.39      580.51     25.65 o
  -3   4   9        7.70        7.22      2.01 o
  -2   4   9       26.01       29.41      3.59 o
  -1   4   9      672.94      662.36     12.43 o
   0   4   9       77.98       80.19      3.27 o
   1   4   9     1162.66     1211.41     34.31 o
   2   4   9       28.23       33.86      2.48 o
   3   4   9        0.94       -0.77      3.23 o
   4   4   9       49.83       52.49      6.13 o
   5   4   9        6.23       13.22      6.37 o
  -5   5   9       50.84       35.45      8.71 o
  -4   5   9      122.41      111.93     13.87 o
  -3   5   9       28.73       34.63      5.84 o
  -2   5   9       16.31       14.71      2.31 o
  -1   5   9      612.87      642.95     10.92 o
   0   5   9       60.87       70.00      4.09 o
   1   5   9      579.02      628.64     15.56 o
   2   5   9       68.60       81.67      8.00 o
   3   5   9        1.29        1.18      3.68 o
   4   5   9        3.21        0.88      5.30 o
  -5   6   9       12.57       12.87     10.67 o
  -4   6   9        3.15        5.15      8.09 o
  -3   6   9       16.07        8.09      8.34 o
  -2   6   9       54.99       60.69      5.37 o
  -1   6   9      122.52      121.68      6.19 o
   0   6   9      270.76      292.97     13.32 o
   1   6   9      242.22      236.17     12.03 o
   2   6   9        0.92        4.88      4.08 o
   3   6   9        4.01        9.21      5.66 o
  -4   7   9       13.53       15.94     10.67 o
  -3   7   9      161.43      165.11     18.78 o
  -2   7   9        3.44       -1.94      4.62 o
  -1   7   9      216.09      220.68      9.78 o
   0   7   9       13.45       14.25      4.67 o
   1   7   9       73.00       82.47      6.68 o
   2   7   9       11.16       12.85      4.98 o
  -2   8   9       23.92       12.60      7.44 o
  -1   8   9       17.17        4.77      7.57 o
   0   8   9       63.46       60.99      8.64 o
   1   8   9       54.53       47.92      8.10 o
  -2  -8  10        0.47        5.17      6.44 o
  -1  -8  10        0.32        2.55      3.37 o
   0  -8  10       90.62       99.53      6.84 o
   1  -8  10        1.13       -2.23      3.63 o
   2  -8  10       60.53       58.38      5.18 o
  -4  -7  10       12.32        5.96      4.97 o
  -3  -7  10        5.07        5.22      4.64 o
  -2  -7  10       24.20       28.08      2.69 o
  -1  -7  10      128.50      146.65      7.69 o
   0  -7  10      175.93      171.10      7.08 o
   1  -7  10      494.00      497.36     14.56 o
   2  -7  10       36.04       38.82      4.20 o
   3  -7  10       82.24       91.72      7.63 o
  -4  -6  10        0.78       -1.92      2.20 o
  -3  -6  10        5.43        1.54      3.08 o
  -2  -6  10      108.33      114.85      4.92 o
  -1  -6  10      103.72      109.10      5.96 o
   0  -6  10      335.21      336.81      7.96 o
   1  -6  10       73.17       78.59      5.28 o
   2  -6  10       78.62       81.74      5.92 o
   3  -6  10        7.49        7.40      3.68 o
   4  -6  10       66.69       65.60      5.95 o
  -5  -5  10       12.01       15.53      2.53 o
  -4  -5  10        3.79       11.37      1.98 o
  -3  -5  10       66.96       75.47      3.72 o
  -2  -5  10      554.68      550.06     21.55 o
  -1  -5  10      192.92      195.28      4.42 o
   0  -5  10      968.40      979.39     17.78 o
   1  -5  10      176.60      175.63      4.42 o
   2  -5  10       33.56       36.19      3.47 o
   3  -5  10       28.67       31.71      3.01 o
   4  -5  10       12.69       11.69      4.10 o
   5  -5  10       50.90       54.51      5.55 o
  -6  -4  10        2.04        4.94      3.71 o
  -5  -4  10       10.59       12.35      2.32 o
  -4  -4  10       14.65       14.90      2.05 o
  -3  -4  10      538.27      536.93     11.76 o
  -1  -4  10      922.81      934.07     16.75 o
   0  -4  10      145.89      142.43      3.32 o
   1  -4  10       24.55       26.36      1.62 o
   2  -4  10      310.58      311.00      5.96 o
   3  -4  10        0.72        2.41      2.65 o
   4  -4  10      121.47      123.96      6.11 o
   5  -4  10      134.49      130.04      7.18 o
  -6  -3  10       36.89       49.73      4.33 o
  -5  -3  10        0.33        0.57      2.10 o
  -4  -3  10      282.49      299.29      5.63 o
  -3  -3  10      208.69      179.14     10.94 o
   0  -3  10      157.27      155.96      3.38 o
   1  -3  10      398.39      395.87      6.21 o
   2  -3  10       19.41       22.63      1.48 o
   3  -3  10      315.39      301.60      6.76 o
   4  -3  10      109.53      112.10      5.67 o
   5  -3  10       44.17       41.48      3.98 o
  -6  -2  10        1.61        4.64      3.44 o
  -5  -2  10      123.92      124.65      4.37 o
  -4  -2  10      714.38      705.96     11.82 o
  -3  -2  10      909.66      900.07     18.89 o
   0  -2  10       66.97       71.06      1.64 o
   1  -2  10      387.81      382.83      6.66 o
   2  -2  10      371.46      355.51      5.94 o
   3  -2  10      301.42      297.65      5.96 o
   4  -2  10       27.81       26.71      3.16 o
   5  -2  10      100.59      101.06      5.74 o
  -6  -1  10       82.15       80.49      6.18 o
  -5  -1  10      423.73      426.03      9.89 o
  -4  -1  10      231.40      244.96      4.88 o
  -3  -1  10      900.08      878.44     14.34 o
  -2  -1  10       25.70       30.66      2.33 o
  -1  -1  10      395.80      395.65     25.39 o
   0  -1  10      304.51      291.43      5.04 o
   1  -1  10       43.72       43.08      1.63 o
   2  -1  10     1030.36      977.08     14.71 o
   3  -1  10       22.60       22.21      1.88 o
   4  -1  10      268.85      260.66      6.89 o
   5  -1  10        0.95       -0.94      3.34 o
   6  -1  10        6.99        4.98      5.78 o
  -6   0  10      271.11      287.12     10.42 o
  -5   0  10       25.84       29.22      2.50 o
  -4   0  10      715.44      710.01     10.95 o
  -3   0  10      157.69      161.93      3.14 o
  -2   0  10      446.19      440.85      6.68 o
  -1   0  10      864.74      829.42     18.82 o
   0   0  10      256.73      275.73      4.98 o
   1   0  10      949.14      950.16     13.17 o
   2   0  10       56.71       61.24      2.64 o
   3   0  10      154.35      149.93      4.18 o
   4   0  10        1.94        3.01      2.50 o
   5   0  10       13.40       14.31      5.59 o
  -6   1  10       17.88       26.20      4.17 o
  -5   1  10      427.70      426.43     10.27 o
  -4   1  10      106.99       97.18      2.63 o
  -3   1  10       17.77       22.18      1.37 o
  -2   1  10     1056.18      978.58     15.94 o
  -1   1  10      541.60      524.58     13.75 o
   0   1  10      503.83      484.09      7.67 o
   1   1  10     1163.91     1208.03     16.67 o
   2   1  10       41.30       46.92      2.39 o
   3   1  10      141.08      134.70      4.23 o
   4   1  10       12.22       16.39      2.79 o
   5   1  10        1.33        3.52      4.08 o
  -6   2  10       77.58       91.08     11.22 o
  -5   2  10      171.43      179.96      8.41 o
  -4   2  10        0.88        7.21      1.79 o
  -3   2  10       86.03       90.16      2.84 o
  -2   2  10      786.85      732.11     11.80 o
  -1   2  10      478.97      463.18     13.95 o
   0   2  10     1299.25     1294.92     25.11 o
   1   2  10      159.28      157.07      3.79 o
   2   2  10        9.67       10.50      1.91 o
   3   2  10       94.37       82.57      3.58 o
   4   2  10       21.79       20.85      3.09 o
   5   2  10       25.25       22.63      4.81 o
  -6   3  10      160.55      173.49     10.02 o
  -5   3  10        4.82        6.32      4.09 o
  -4   3  10       11.68       19.35      2.97 o
  -3   3  10      475.78      437.30      8.20 o
  -2   3  10       10.31       11.85      1.70 o
  -1   3  10     1880.15     1777.36     42.24 o
   0   3  10       62.55       63.46      3.66 o
   1   3  10       54.64       61.34      3.42 o
   2   3  10      555.58      530.60     10.18 o
   3   3  10        3.19        3.52      3.12 o
   4   3  10       27.13       32.97      3.86 o
   5   3  10        0.61        4.26      5.00 o
  -6   4  10       48.67       48.56      8.16 o
  -5   4  10        1.98        5.76      7.11 o
  -4   4  10      185.29      185.96     11.67 o
  -3   4  10      619.36      588.50     12.93 o
  -2   4  10      737.02      689.38     18.18 o
  -1   4  10       41.66       47.37      3.43 o
   0   4  10      215.36      222.09      7.79 o
   1   4  10        2.55        4.02      3.10 o
   2   4  10       65.90       61.59      3.69 o
   3   4  10       21.02       21.43      3.79 o
   4   4  10       87.45       77.89     13.12 o
  -5   5  10       52.79       49.18      9.44 o
  -4   5  10      340.17      320.28     19.92 o
  -3   5  10      144.86      150.59     10.55 o
  -2   5  10       90.50       86.60      5.28 o
  -1   5  10       75.20       61.83      3.04 o
   0   5  10        3.01        1.78      3.40 o
   1   5  10       44.44       43.34      5.36 o
   2   5  10       81.07       92.93      5.56 o
   3   5  10      139.60      139.45     13.28 o
   4   5  10       18.57       26.94      5.93 o
  -4   6  10       28.87       14.22      9.07 o
  -3   6  10      335.65      320.92     14.68 o
  -2   6  10       19.53       14.81      4.56 o
  -1   6  10       45.80       47.86      5.00 o
   0   6  10        9.76       15.96      4.35 o
   1   6  10        2.84        2.21      7.54 o
   2   6  10       33.32       46.96      5.67 o
   3   6  10        9.70        8.83      5.42 o
  -3   7  10        0.46       -6.99     10.67 o
  -2   7  10       37.20       33.08      5.39 o
  -1   7  10        2.15       -1.84      4.48 o
   0   7  10       54.50       67.09      5.88 o
   1   7  10       27.75       38.77      5.73 o
   2   7  10        0.36        2.63      5.35 o
  -1   8  10       34.65       37.37      8.10 o
   0   8  10       58.42       62.64      8.71 o
  -2  -8  11       37.12       53.68     11.83 o
  -1  -8  11       37.99       38.89      3.46 o
   0  -8  11       49.27       44.25      4.15 o
   1  -8  11       31.65       29.24      4.15 o
   2  -8  11       13.89       11.67      4.35 o
  -3  -7  11       80.41       73.59      7.43 o
  -2  -7  11      149.16      159.33      5.32 o
  -1  -7  11       21.60       19.99      3.06 o
   0  -7  11       70.97       75.52      5.54 o
   1  -7  11        3.40        2.02      3.33 o
   2  -7  11       37.08       37.85      4.29 o
   3  -7  11       74.48       67.54      5.34 o
  -4  -6  11       19.06       16.90      3.32 o
  -3  -6  11      265.65      239.29     20.40 o
  -2  -6  11       49.67       49.32      3.19 o
  -1  -6  11       81.12       78.33      4.48 o
   0  -6  11        5.38        5.93      2.55 o
   1  -6  11      222.48      222.92      8.01 o
   2  -6  11       53.29       50.27      4.00 o
   3  -6  11      122.41      122.81      7.54 o
   4  -6  11      265.95      270.32     11.16 o
  -5  -5  11       10.53       14.02      4.78 o
  -4  -5  11      132.52      123.94      3.93 o
  -3  -5  11        1.61       -0.04      1.97 o
  -2  -5  11       88.93       84.33      5.96 o
  -1  -5  11        3.05        6.10      1.42 o
   0  -5  11      296.28      314.38      6.46 o
   1  -5  11       83.34       83.23      3.55 o
   2  -5  11      310.58      313.85     10.08 o
   3  -5  11      116.56      115.10      8.53 o
   4  -5  11      104.16      102.32      7.71 o
  -5  -4  11       35.84       36.42      2.44 o
  -4  -4  11      446.49      420.02      8.29 o
  -3  -4  11      178.86      153.51     10.68 o
  -1  -4  11      458.98      466.17      9.95 o
   0  -4  11       68.92       73.13      2.30 o
   1  -4  11     1119.24     1095.16     19.90 o
   2  -4  11        0.93        1.42      1.67 o
   3  -4  11      148.56      145.88      5.59 o
   4  -4  11       14.99       15.47      3.59 o
   5  -4  11       55.60       48.57      5.36 o
  -6  -3  11        2.67        6.25      3.68 o
  -5  -3  11      177.79      164.77      4.97 o
  -4  -3  11       35.24       29.82      2.07 o
  -3  -3  11       20.66       19.62      5.76 o
   0  -3  11     2613.40     2632.56     46.48 o
   1  -3  11      106.87      115.70      2.89 o
   2  -3  11      220.64      218.59      4.21 o
   3  -3  11       11.43       14.50      2.17 o
   4  -3  11       62.59       66.23      4.80 o
   5  -3  11       17.07       19.57      4.55 o
  -6  -2  11       58.67       66.30      6.13 o
  -5  -2  11       26.32       28.90      2.27 o
  -4  -2  11      260.04      259.62      5.01 o
  -3  -2  11       82.62       72.03     10.06 o
   0  -2  11     1458.45     1446.53     23.01 o
   1  -2  11      346.23      315.00      5.19 o
   2  -2  11      217.22      200.37      3.99 o
   3  -2  11        0.07        0.64      1.37 o
   4  -2  11       20.90       18.58      4.72 o
   5  -2  11       28.37       28.46      3.81 o
  -6  -1  11       78.18       89.16      6.30 o
  -5  -1  11       13.54       18.57      3.38 o
  -4  -1  11        5.11        8.96      1.34 o
  -3  -1  11      757.98      727.16     12.05 o
  -2  -1  11      121.70      111.48      4.79 o
  -1  -1  11     4084.73     4129.03    375.17 o
   0  -1  11       28.81       22.85      1.28 o
   1  -1  11     1654.39     1643.30     24.05 o
   2  -1  11        8.10        5.78      1.42 o
   3  -1  11       15.11       12.50      1.92 o
   4  -1  11       52.16       49.05      4.97 o
   5  -1  11        0.06        3.91      3.56 o
  -6   0  11        0.60        1.54      3.45 o
  -5   0  11        3.94        3.98      2.03 o
  -4   0  11      517.75      522.15      8.34 o
  -3   0  11       26.93       35.00      1.69 o
  -2   0  11     1081.96      980.63     15.81 o
  -1   0  11        1.68        8.01      1.83 o
   0   0  11     1512.99     1583.67     27.41 o
   1   0  11      140.94      142.37      3.24 o
   2   0  11        1.21        0.39      1.43 o
   3   0  11       39.93       37.91      2.91 o
   4   0  11      296.37      264.88      8.27 o
   5   0  11       50.81       54.88      4.70 o
  -6   1  11        0.76        3.78      3.86 o
  -5   1  11      236.05      237.50      6.35 o
  -4   1  11      380.48      368.00      6.45 o
  -3   1  11     1136.54     1050.42     15.87 o
  -2   1  11      811.49      724.92     12.06 o
  -1   1  11     1149.94     1091.05     28.05 o
   0   1  11      670.13      735.24     14.05 o
   1   1  11        4.54        8.08      1.46 o
   2   1  11      205.92      200.29      4.61 o
   3   1  11      294.28      262.27      5.94 o
   4   1  11       37.22       41.06      6.02 o
   5   1  11       37.10       39.66      3.96 o
  -6   2  11       47.78       53.45      5.45 o
  -5   2  11      394.45      391.11     11.12 o
  -4   2  11      302.06      295.54      8.55 o
  -3   2  11     1208.90     1109.55     16.91 o
  -2   2  11      303.98      280.70      5.32 o
  -1   2  11      106.30      110.94      5.64 o
   0   2  11      100.68      108.48      5.05 o
   1   2  11       43.43       51.76      3.84 o
   2   2  11      225.96      217.26      5.01 o
   3   2  11        2.91        3.78      2.54 o
   4   2  11      122.47      118.91      8.68 o
   5   2  11        4.77        5.89      5.55 o
  -6   3  11      126.82      136.47      9.57 o
  -5   3  11        5.11        5.82      4.39 o
  -4   3  11     1200.88     1126.85     29.96 o
  -3   3  11        0.84       -0.04      1.83 o
  -2   3  11      562.59      525.47     11.78 o
  -1   3  11       36.26       45.46      4.88 o
   0   3  11      100.53       94.23      4.82 o
   1   3  11      696.05      715.34     27.39 o
   2   3  11        0.08        0.51      2.40 o
   3   3  11      162.68      173.40      8.60 o
   4   3  11        1.29        2.61      3.64 o
   5   3  11       14.29       16.49      5.63 o
  -5   4  11      417.68      404.21     22.26 o
  -4   4  11       87.21       94.99     10.09 o
  -3   4  11      520.61      519.29     17.73 o
  -2   4  11       48.03       46.27      4.37 o
  -1   4  11      190.64      187.51      5.15 o
   0   4  11      344.84      368.92      8.53 o
   1   4  11      114.40      120.95      5.97 o
   2   4  11       28.72       41.32      4.32 o
   3   4  11       15.12       11.70      5.07 o
   4   4  11        0.13        2.15      4.99 o
  -5   5  11       89.52       60.24     10.18 o
  -4   5  11      117.96      109.41     11.56 o
  -3   5  11       93.06       89.67     12.45 o
  -2   5  11      119.62      116.95      8.91 o
  -1   5  11       43.26       46.34      4.34 o
   0   5  11      392.36      443.32     34.14 o
   1   5  11        1.85       -3.32      4.86 o
   2   5  11      135.54      164.17     22.12 o
   3   5  11       32.08       39.67      5.58 o
  -4   6  11        8.57        6.62     10.42 o
  -3   6  11      101.41      109.28     10.49 o
  -2   6  11       13.11       10.18      4.68 o
  -1   6  11      180.23      200.24      9.36 o
   0   6  11        1.55       -3.91      4.18 o
   1   6  11       49.50       52.02      6.62 o
   2   6  11        0.10        4.12      4.99 o
   3   6  11        2.80        0.16      7.04 o
  -3   7  11       19.20       14.35     11.77 o
  -2   7  11      185.84      185.04     10.17 o
  -1   7  11       17.71       15.82      5.29 o
   0   7  11       28.43       31.07      5.82 o
   1   7  11       48.58       47.59      7.34 o
  -1  -8  12        7.21       12.17      4.00 o
   0  -8  12       38.95       38.02      4.10 o
   1  -8  12       77.06       75.00      7.79 o
  -3  -7  12       16.18       13.64      2.06 o
  -2  -7  12       65.58       69.37      4.36 o
  -1  -7  12       19.69       23.43      4.71 o
   0  -7  12      288.63      290.47      9.66 o
   1  -7  12       11.67       11.30      3.53 o
   2  -7  12      108.38      116.77      7.40 o
   3  -7  12       50.04       50.69      4.97 o
  -4  -6  12        1.09       -4.17      5.03 o
  -3  -6  12        1.44        5.76      3.31 o
  -2  -6  12       52.92       49.88      3.16 o
  -1  -6  12      265.09      265.71      8.12 o
   0  -6  12        0.89        2.16      2.53 o
   1  -6  12      153.77      145.00      6.58 o
   2  -6  12        6.09        6.27      3.38 o
   3  -6  12        2.18       -1.04      3.89 o
  -5  -5  12        2.02        2.22      3.07 o
  -4  -5  12        1.09       -0.55      3.35 o
  -3  -5  12       94.77       87.17      8.04 o
  -2  -5  12      319.82      305.18     12.66 o
  -1  -5  12      812.85      813.32     20.91 o
   0  -5  12      413.12      410.02     11.46 o
   1  -5  12      324.29      326.86      8.07 o
   2  -5  12        2.73        1.84      2.97 o
   3  -5  12        8.87       10.68      3.68 o
   4  -5  12        3.05        3.67      4.30 o
  -5  -4  12       13.53       14.87      2.65 o
  -4  -4  12       56.68       64.41      5.03 o
  -3  -4  12        1.03       -1.72      5.64 o
  -1  -4  12      794.10      812.31     29.41 o
   0  -4  12       36.61       36.47      2.33 o
   1  -4  12       10.03       14.14      2.19 o
   2  -4  12       44.32       47.05      6.38 o
   3  -4  12      238.83      237.21      8.94 o
   4  -4  12       36.60       39.85      6.13 o
  -6  -3  12       10.36       17.73      3.49 o
  -5  -3  12       22.15       30.29      2.16 o
  -4  -3  12       36.92       37.05      2.87 o
  -3  -3  12      702.84      665.79     28.27 o
   0  -3  12       35.95       34.10      2.07 o
   1  -3  12       20.17       16.49      1.41 o
   2  -3  12      631.24      569.74      9.19 o
   3  -3  12      106.80      107.05      5.13 o
   4  -3  12       42.68       42.79      4.03 o
   5  -3  12        6.34        8.25      9.32 o
  -6  -2  12       23.87       31.83      3.70 o
  -5  -2  12      216.05      205.70      5.23 o
  -4  -2  12      341.99      333.05      6.11 o
  -3  -2  12      445.96      438.66     21.18 o
  -1  -2  12       77.67       74.73      3.68 o
   0  -2  12      198.52      193.97      6.22 o
   1  -2  12       59.96       55.81      2.78 o
   2  -2  12      909.63      851.28     12.99 o
   3  -2  12       79.69       73.20      4.18 o
   4  -2  12      294.17      271.51      8.37 o
   5  -2  12       57.38       61.39      8.95 o
  -6  -1  12       90.20      104.05      6.48 o
  -5  -1  12      124.75      129.07      5.04 o
  -4  -1  12      394.85      414.95      7.51 o
  -3  -1  12      290.09      285.93      4.80 o
  -2  -1  12      134.80      132.43      4.73 o
  -1  -1  12       17.23       19.81      1.76 o
   0  -1  12      500.24      509.77      8.62 o
   1  -1  12      425.27      406.70      7.28 o
   2  -1  12       29.50       22.96      1.72 o
   3  -1  12      689.67      636.48     12.64 o
   4  -1  12       40.51       37.53      3.63 o
   5  -1  12       11.00       15.30      5.67 o
  -6   0  12        2.05        7.37      3.63 o
  -5   0  12      896.28      875.56     16.90 o
  -4   0  12       72.32       72.64      3.74 o
  -3   0  12      482.69      471.77      8.43 o
  -2   0  12      234.16      215.83      5.33 o
  -1   0  12        3.86        2.63      2.60 o
   0   0  12     1065.56     1080.33     25.26 o
   1   0  12      743.37      775.46     11.92 o
   2   0  12      903.41      855.23     14.44 o
   3   0  12       74.28       67.44      4.44 o
   4   0  12      125.46      126.17      7.46 o
   5   0  12        9.65       11.77      3.92 o
  -6   1  12      390.42      395.19     13.28 o
  -5   1  12        2.58        4.34      2.32 o
  -4   1  12      147.07      160.47      4.12 o
  -3   1  12       41.67       46.57      2.19 o
  -2   1  12      255.36      237.08      4.74 o
  -1   1  12      929.39      851.21     15.79 o
   0   1  12      468.97      502.38     10.69 o
   1   1  12      466.71      477.97      7.99 o
   2   1  12      197.23      202.98      4.61 o
   3   1  12      122.07      129.23      8.50 o
   4   1  12        6.12        9.97      3.31 o
   5   1  12        1.03        6.22      3.74 o
  -6   2  12      157.21      167.88      9.40 o
  -5   2  12      157.27      171.23      7.66 o
  -4   2  12      128.29      127.10      5.78 o
  -3   2  12        1.86        5.97      1.98 o
  -2   2  12      208.56      182.27      4.36 o
  -1   2  12     1544.61     1477.79     24.05 o
   0   2  12      539.66      555.86      9.91 o
   1   2  12     1154.10     1259.02     27.02 o
   2   2  12        1.08        2.47      2.28 o
   3   2  12       15.78       19.30      3.39 o
   4   2  12        3.55        6.64      3.57 o
   5   2  12       13.28       12.89      5.36 o
  -6   3  12       29.47       34.83      9.20 o
  -5   3  12       47.94       53.26      5.05 o
  -4   3  12       26.20       21.25      5.72 o
  -3   3  12      125.59      120.02      5.78 o
  -2   3  12     1492.46     1424.70     35.52 o
  -1   3  12        0.14        0.80      2.18 o
   0   3  12     1280.01     1353.51     50.61 o
   1   3  12        2.11        4.07      2.41 o
   2   3  12        2.20        6.46      3.77 o
   3   3  12       22.03       23.23      4.54 o
   4   3  12       27.84       31.63      5.27 o
  -5   4  12       69.69       70.29     10.18 o
  -4   4  12       16.97       14.37      6.42 o
  -3   4  12      259.75      258.24     12.77 o
  -2   4  12      116.53      113.63      8.33 o
  -1   4  12      899.67      922.45     21.16 o
   0   4  12        4.53        7.13      3.92 o
   1   4  12      151.38      169.39     22.34 o
   2   4  12       13.22       17.06      4.17 o
   3   4  12       67.54       71.35      5.99 o
   4   4  12        0.68        6.36      5.29 o
  -5   5  12       77.99       82.31     13.25 o
  -4   5  12       59.22       59.25     13.00 o
  -3   5  12      529.80      549.51     21.30 o
  -2   5  12      237.38      233.07     14.18 o
  -1   5  12      181.55      200.85      8.80 o
   0   5  12       29.58       33.76      5.62 o
   1   5  12       61.87       61.83     10.61 o
   2   5  12       53.06       54.97      5.36 o
   3   5  12        4.84        4.73      5.11 o
  -4   6  12      374.80      377.33     25.45 o
  -3   6  12       75.36       69.09      8.54 o
  -2   6  12       54.00       51.57      7.85 o
  -1   6  12        0.78        1.85      4.56 o
   0   6  12       18.46       18.10      4.86 o
   1   6  12        7.07       -1.64      6.01 o
   2   6  12       38.53       42.67     10.43 o
  -2   7  12        3.16        1.19      7.07 o
  -1   7  12        0.42       -5.30      5.30 o
   0   7  12       23.43       22.73      5.50 o
   1   7  12        4.77        1.01      6.27 o
  -3  -7  13       13.18       27.47      4.78 o
  -2  -7  13       62.63       58.11      3.77 o
  -1  -7  13       42.45       41.38      3.50 o
   0  -7  13        1.15        2.25      3.03 o
   1  -7  13      115.99      104.76      6.58 o
   2  -7  13       10.85       12.21      4.01 o
  -4  -6  13      104.25       63.93      7.73 o
  -3  -6  13        5.62       13.00      3.19 o
  -2  -6  13       22.39       55.43      6.87 o
  -1  -6  13       20.12       31.89      6.38 o
   0  -6  13        3.19        3.60      2.50 o
   1  -6  13       40.98       40.73      3.54 o
   2  -6  13      151.96      143.16      7.46 o
   3  -6  13       53.82       51.95      4.82 o
  -4  -5  13       24.40       32.74      7.11 o
  -3  -5  13        3.72        0.12      6.01 o
  -1  -5  13        0.13       -0.57      1.70 o
   0  -5  13       65.44       62.52      4.08 o
   1  -5  13       29.08       29.92      3.06 o
   2  -5  13      143.80      126.21      6.67 o
   3  -5  13       96.67      103.16      6.96 o
   4  -5  13        9.74       12.26      4.65 o
  -5  -4  13      146.64      166.19     10.31 o
  -4  -4  13       28.47       21.71      7.36 o
  -3  -4  13      208.34      200.21     14.37 o
  -1  -4  13       36.13       34.87      3.07 o
   0  -4  13      517.65      517.78     13.88 o
   1  -4  13       29.88       25.30      1.98 o
   2  -4  13      515.62      500.28     14.49 o
   3  -4  13        2.15        5.15      3.48 o
   4  -4  13       44.89       44.39     10.24 o
  -5  -3  13        4.59        8.89      3.80 o
  -4  -3  13       67.14       82.07      9.69 o
  -3  -3  13       12.68       11.53      6.87 o
   0  -3  13      125.37      129.29      3.97 o
   1  -3  13      676.36      661.47     11.29 o
   2  -3  13        5.04        3.66      2.20 o
   3  -3  13       23.91       24.89      3.92 o
   4  -3  13        0.90       -0.31      5.03 o
  -6  -2  13       35.18       50.39      7.60 o
  -5  -2  13       96.94      103.78      4.96 o
  -4  -2  13       44.96       52.31      5.48 o
  -3  -2  13       15.21       12.14      7.11 o
  -1  -2  13       26.76       26.09      2.03 o
   0  -2  13     1094.20     1094.46     25.85 o
   1  -2  13      270.86      271.87      5.71 o
   2  -2  13      115.84      108.64      3.68 o
   3  -2  13       50.20       42.95      3.53 o
   4  -2  13        5.70        1.42      4.90 o
   5  -2  13       28.17       22.71      5.10 o
  -6  -1  13       57.94       61.49      7.48 o
  -5  -1  13       10.59       16.53      2.04 o
  -4  -1  13      144.84      131.11      4.76 o
  -3  -1  13       17.35       25.54      2.87 o
  -2  -1  13     1644.16     1618.39     53.15 o
  -1  -1  13      313.12      331.95     24.74 o
   0  -1  13     1520.16     1653.24     26.45 o
   1  -1  13        0.39        3.00      1.29 o
   2  -1  13      175.92      171.54      4.48 o
   3  -1  13       22.48       23.29      2.92 o
   4  -1  13      122.30      108.75      7.81 o
   5  -1  13       28.18       29.41      6.81 o
  -6   0  13       63.20       86.82      6.72 o
  -5   0  13       85.74       79.95      4.60 o
  -4   0  13       15.01       12.37      1.82 o
  -3   0  13      830.98      815.82     13.90 o
  -2   0  13      502.06      466.60     15.60 o
  -1   0  13       87.01      100.67      9.33 o
   0   0  13       54.42       50.10      3.18 o
   1   0  13      348.09      377.08      6.93 o
   2   0  13       37.91       32.70      2.19 o
   3   0  13       87.27       88.39      8.58 o
   4   0  13       36.83       35.92      4.08 o
   5   0  13       92.32       71.72      7.31 o
  -6   1  13        3.72        9.56      3.99 o
  -5   1  13      137.96      136.42      6.76 o
  -4   1  13      563.93      533.74     13.20 o
  -3   1  13      366.69      332.74      6.68 o
  -2   1  13      977.10      901.50     19.25 o
  -1   1  13      240.99      246.10      9.28 o
   0   1  13      673.59      716.32     17.13 o
   1   1  13      519.79      567.68     10.96 o
   2   1  13       67.87       71.36      3.74 o
   3   1  13       94.08       99.70      6.68 o
   4   1  13      286.93      269.11     10.39 o
  -6   2  13       21.30       19.06      4.87 o
  -5   2  13      237.97      243.38      9.14 o
  -4   2  13      677.22      619.18     15.51 o
  -3   2  13      359.88      367.03      9.41 o
  -2   2  13       27.73       31.45      3.01 o
  -1   2  13       27.08       27.54      3.56 o
   0   2  13      114.83      111.14      3.87 o
   1   2  13      171.19      168.72      9.70 o
   2   2  13        5.92        9.24      3.64 o
   3   2  13      286.62      291.30      8.44 o
   4   2  13        2.54        6.25      3.79 o
  -5   3  13      383.97      374.46     12.21 o
  -4   3  13        0.02       -1.17      5.76 o
  -3   3  13      700.20      694.78     21.86 o
  -2   3  13        9.10        8.91      2.88 o
  -1   3  13       68.40       72.69      6.71 o
   0   3  13       25.25       29.67      3.77 o
   1   3  13       38.92       48.03      4.95 o
   2   3  13      576.94      637.06     25.30 o
   3   3  13        4.12       10.25      4.55 o
   4   3  13      130.90      156.70     10.21 o
  -5   4  13        2.24        3.19      9.56 o
  -4   4  13      547.96      531.31     19.90 o
  -3   4  13        9.36        7.90      6.06 o
  -2   4  13        1.43        1.10      8.34 o
  -1   4  13       16.74       12.49      4.39 o
   0   4  13      441.08      473.94     46.96 o
   1   4  13      162.71      168.83     15.47 o
   2   4  13      169.21      170.00     11.48 o
   3   4  13       65.12       83.47      6.93 o
  -4   5  13       35.51       50.20      8.55 o
  -3   5  13        3.56        1.76      6.93 o
  -2   5  13       42.14       60.81      8.15 o
  -1   5  13       83.79       94.59      9.40 o
   0   5  13       25.11       24.35      6.38 o
   1   5  13       68.51       65.28      8.28 o
   2   5  13      130.15      129.97     11.11 o
   3   5  13       20.82       33.59      6.56 o
  -3   6  13        2.22        1.94      7.84 o
  -2   6  13      184.73      206.75     18.66 o
  -1   6  13        5.47        2.33      4.71 o
   0   6  13      167.76      186.70     11.52 o
   1   6  13        3.05       -3.93      5.78 o
  -2  -7  14       12.65       25.63      5.03 o
  -1  -7  14       39.16       40.53      3.20 o
   0  -7  14       15.52       12.97      3.31 o
   1  -7  14       41.01       39.00      4.07 o
  -2  -6  14        7.82        5.15      3.92 o
  -1  -6  14        0.15        0.07      2.04 o
   0  -6  14        5.68        6.92      2.65 o
   1  -6  14       49.33       50.69      4.47 o
   2  -6  14      102.53       91.28      6.74 o
   3  -6  14        0.54        1.20      4.00 o
  -4  -5  14        9.30       16.43      7.23 o
  -3  -5  14       32.33       30.17      7.73 o
  -1  -5  14       69.90       77.65      6.62 o
   0  -5  14      381.79      376.57     10.78 o
   1  -5  14       61.03       58.15      4.25 o
   2  -5  14       65.13       62.51      4.99 o
   3  -5  14        4.00        2.61      3.86 o
  -5  -4  14        0.16        7.73      3.82 o
  -4  -4  14        1.91       -1.59      7.36 o
  -3  -4  14      100.14       95.10     12.64 o
   0  -4  14       26.34       23.40      2.33 o
   1  -4  14        8.45        7.72      2.59 o
   2  -4  14       20.39       19.81      3.39 o
   3  -4  14        8.57       11.31      3.74 o
   4  -4  14       24.87       22.43      4.63 o
  -5  -3  14        0.80        5.86      3.83 o
  -4  -3  14       84.83       86.62     10.31 o
  -3  -3  14      128.58      120.29     13.87 o
  -1  -3  14        8.81        9.69      2.57 o
   0  -3  14      579.30      557.48     14.94 o
   1  -3  14       66.05       63.29      2.91 o
   2  -3  14        2.85       -0.69      2.39 o
   3  -3  14      193.52      164.92      7.74 o
   4  -3  14      116.41      103.25     12.95 o
  -5  -2  14       93.38       88.34      6.99 o
  -4  -2  14      263.29      248.82      9.71 o
  -3  -2  14      160.66      145.62     14.86 o
  -1  -2  14        0.49        2.94      2.34 o
   0  -2  14        7.06        6.96      1.53 o
   1  -2  14      120.64      111.28      3.53 o
   2  -2  14       37.48       34.54      3.97 o
   3  -2  14      355.27      329.47     11.31 o
   4  -2  14       10.98        8.27      8.52 o
  -5  -1  14      296.28      313.39      7.24 o
  -4  -1  14       65.58       80.17      3.01 o
  -3  -1  14      297.06      306.20      6.68 o
  -2  -1  14       70.01       90.22      9.20 o
  -1  -1  14      120.96      140.58      7.21 o
   0  -1  14       13.76       17.47      1.54 o
   1  -1  14      208.91      177.81      4.06 o
   2  -1  14      104.49      115.28      4.60 o
   3  -1  14       41.06       33.96      8.52 o
   4  -1  14      344.08      311.62     11.95 o
  -5   0  14       15.06       15.72      2.27 o
  -4   0  14      672.14      638.86     12.77 o
  -3   0  14       35.29       27.61      2.04 o
  -2   0  14       18.08       21.26      7.66 o
  -1   0  14      571.78      564.22     19.08 o
   0   0  14       21.67       26.12      2.06 o
   1   0  14      260.44      274.80      5.22 o
   2   0  14      180.34      175.90      5.32 o
   3   0  14      473.36      459.46     11.88 o
   4   0  14        6.07        4.21      6.13 o
  -5   1  14      425.67      459.69     12.68 o
  -4   1  14       37.77       32.74      3.07 o
  -3   1  14       41.67       31.37      2.87 o
  -2   1  14      660.20      635.96     19.25 o
  -1   1  14      225.19      219.48      8.64 o
   0   1  14       67.23       63.65      6.06 o
   1   1  14        7.34       16.89      2.26 o
   2   1  14      137.26      147.39      5.70 o
   3   1  14        1.37        4.50      3.12 o
   4   1  14       85.32       88.23      6.17 o
  -5   2  14      101.76      104.21      6.95 o
  -4   2  14       20.85       21.75      5.92 o
  -3   2  14      257.53      246.94      9.92 o
  -2   2  14      167.23      153.26     11.52 o
  -1   2  14       81.12       65.53      7.35 o
   0   2  14      612.82      645.38     27.02 o
   1   2  14      203.11      203.69     11.08 o
   2   2  14      197.05      215.07      8.58 o
   3   2  14       23.09       33.48      3.82 o
   4   2  14        1.23        4.69      4.07 o
  -5   3  14        5.34       13.14      6.89 o
  -4   3  14       27.90       31.74      7.60 o
  -3   3  14      407.22      386.84     35.93 o
  -2   3  14       29.75       23.53      3.31 o
  -1   3  14      954.46      953.62     21.04 o
   0   3  14        1.49       -1.69      3.70 o
   1   3  14       58.16       69.89     11.04 o
   2   3  14       15.39       17.90      4.25 o
   3   3  14       34.72       36.09      5.23 o
  -4   4  14      197.01      192.08     14.10 o
  -3   4  14        4.21        2.58      6.66 o
  -2   4  14      151.26      159.13     16.76 o
  -1   4  14       25.29       29.70      6.29 o
   0   4  14      202.76      208.92     14.12 o
   1   4  14       34.68       32.47      5.24 o
   2   4  14       50.14       58.15      5.17 o
   3   4  14        0.29        3.63      5.34 o
  -4   5  14      168.47      151.79     19.89 o
  -3   5  14      159.99      156.00     23.38 o
  -2   5  14      228.14      230.60     18.24 o
  -1   5  14       70.23       71.29     13.92 o
   0   5  14       50.02       51.10     10.61 o
   1   5  14        3.67        0.33      5.44 o
   2   5  14        0.51        1.96      4.88 o
  -2   6  14        5.91        2.54      7.76 o
  -1   6  14        7.95        3.67      7.02 o
   0   6  14        1.24       -1.79      7.11 o
   1   6  14       10.41       -1.59     10.79 o
  -1  -7  15        3.44        6.97      2.56 o
   0  -7  15       49.62       52.31      5.58 o
  -1  -6  15       20.45       18.64      4.29 o
   0  -6  15       15.05       24.07      6.31 o
   1  -6  15        0.22       -1.43      3.09 o
   2  -6  15        0.90        0.04      4.29 o
  -4  -5  15      110.57      118.16     14.36 o
  -3  -5  15      102.66       96.32     13.50 o
  -1  -5  15       10.28       13.49      3.43 o
   0  -5  15        0.45        0.51      2.35 o
   1  -5  15        6.54        6.91      2.92 o
   2  -5  15       93.99      102.18      6.81 o
   3  -5  15       10.30        9.52      4.90 o
  -4  -4  15      192.34      170.67     15.84 o
  -3  -4  15        8.85        6.62      7.97 o
   0  -4  15       75.37       74.87      4.72 o
   1  -4  15      300.17      291.48      9.29 o
   2  -4  15        0.33       -1.43      4.90 o
   3  -4  15      199.70      181.75      8.57 o
  -5  -3  15      203.29      200.88     18.79 o
  -4  -3  15       25.41       24.16      9.56 o
  -3  -3  15      222.14      213.36     17.44 o
  -1  -3  15      289.30      269.09     11.43 o
   0  -3  15      143.07      135.24      5.34 o
   1  -3  15      176.10      180.58      6.96 o
   2  -3  15      116.80      115.87      9.70 o
   3  -3  15        1.67        5.29      3.71 o
   4  -3  15       17.35       15.63      9.69 o
  -5  -2  15       27.94       26.36      4.55 o
  -4  -2  15      125.41      103.95     16.81 o
  -3  -2  15       83.24       75.82     11.29 o
  -1  -2  15       37.18       38.84      3.03 o
   0  -2  15      493.27      506.99     11.29 o
   1  -2  15      114.36      121.24      5.53 o
   2  -2  15       76.74       67.86      7.61 o
   3  -2  15      132.73      114.34      7.24 o
   4  -2  15       23.38       33.86      9.56 o
  -5  -1  15       52.64       59.04      3.28 o
  -4  -1  15       47.75       49.77      5.72 o
  -3  -1  15      208.18      182.40      8.54 o
  -2  -1  15       66.28       65.20      6.75 o
  -1  -1  15     1079.74     1219.05     69.00 o
   0  -1  15       40.59       50.27      2.92 o
   1  -1  15      449.97      460.89     10.92 o
   2  -1  15        2.11        2.61      3.35 o
   3  -1  15        7.10        4.51      4.41 o
   4  -1  15        7.96        7.75      4.69 o
  -5   0  15       17.04       19.10      2.30 o
  -4   0  15      150.28      133.81      4.38 o
  -3   0  15        0.22        3.07      2.83 o
  -2   0  15      472.49      447.45     30.85 o
  -1   0  15       50.90       54.73      3.30 o
   0   0  15      104.83      122.98      5.27 o
   1   0  15       25.10       21.95      2.64 o
   2   0  15       28.76       27.48      4.54 o
   3   0  15       52.34       45.73      4.88 o
   4   0  15      100.11      110.23     16.44 o
  -5   1  15       20.16       20.19      3.69 o
  -4   1  15      159.84      149.12      6.27 o
  -3   1  15      414.40      382.08     10.51 o
  -2   1  15      352.92      320.40     19.71 o
  -1   1  15      341.46      346.13      8.70 o
   0   1  15      321.99      329.88     37.94 o
   1   1  15       50.36       53.36      3.76 o
   2   1  15       34.92       37.21      3.99 o
   3   1  15      161.69      167.78      8.63 o
   4   1  15       54.04       59.03      5.32 o
  -5   2  15       65.74       59.73      5.13 o
  -4   2  15      168.96      157.31     11.71 o
  -3   2  15      392.02      352.44     19.34 o
  -2   2  15       10.27       21.76      7.91 o
  -1   2  15      118.22      137.94     17.49 o
   0   2  15       14.98       14.58      5.21 o
   1   2  15       95.64      123.08     17.24 o
   2   2  15       73.80      101.43      8.90 o
   3   2  15        7.37        8.34      6.46 o
  -4   3  15      300.38      283.30     27.71 o
  -3   3  15      102.91       97.35     12.58 o
  -2   3  15      518.92      544.33     38.48 o
  -1   3  15        1.81       -6.74      6.74 o
   0   3  15        1.03        0.25      7.23 o
   1   3  15       13.02       13.12      7.48 o
   2   3  15        0.99        8.25      5.67 o
   3   3  15      265.00      314.13     15.84 o
  -4   4  15        6.44       -4.59      7.60 o
  -3   4  15      180.71      167.31     30.45 o
  -2   4  15       80.60       84.66      9.63 o
  -1   4  15       55.02       36.55      9.44 o
   0   4  15        8.31        3.19      8.58 o
   1   4  15      300.84      312.16     20.16 o
   2   4  15       32.84       54.84      7.43 o
  -3   5  15      156.73      110.60     13.62 o
  -2   5  15       24.40       22.32      9.93 o
  -1   5  15       16.36       15.73      6.91 o
   0   5  15       43.24       42.31     11.04 o
   1   5  15        4.57       -9.81      9.81 o
  -1   6  15      144.33      123.47     18.78 o
  -1  -6  16      112.48      117.55      8.83 o
   0  -6  16      103.08      102.05      5.49 o
   1  -6  16       70.48       73.77      5.34 o
  -3  -5  16       43.01       45.75      9.93 o
   0  -5  16       51.65       46.76      3.68 o
   1  -5  16      132.13      135.44      6.56 o
   2  -5  16       24.63       21.26      3.76 o
  -4  -4  16       29.75       36.18      9.93 o
  -3  -4  16        1.68       -2.94      8.46 o
   0  -4  16      573.66      561.34     15.26 o
   1  -4  16        6.91        7.87      2.85 o
   2  -4  16        0.59        2.98      5.09 o
   3  -4  16       22.79       24.87      4.26 o
  -4  -3  16       15.06       13.49     10.18 o
  -3  -3  16      242.68      213.75     18.67 o
   0  -3  16        2.59        1.68      3.62 o
   1  -3  16       12.52        8.92      2.49 o
   2  -3  16       11.37       15.55      4.97 o
   3  -3  16      196.00      185.74     14.86 o
  -5  -2  16       35.06       37.37      4.79 o
  -4  -2  16      105.36      112.40     14.11 o
  -3  -2  16      351.85      315.28     21.89 o
  -1  -2  16      198.24      224.37     17.51 o
   0  -2  16       34.50       40.14      2.46 o
   1  -2  16       15.42       17.06      2.48 o
   2  -2  16      183.77      167.87      7.80 o
   3  -2  16        5.32        8.47      6.99 o
  -5  -1  16       31.69       38.70      2.65 o
  -4  -1  16      628.75      608.05     19.21 o
  -3  -1  16       98.27      110.27      7.11 o
  -2  -1  16      316.36      327.60     29.08 o
  -1  -1  16        1.08        1.78      2.38 o
   0  -1  16       16.87       19.92      2.51 o
   1  -1  16       50.70       56.22      3.82 o
   2  -1  16       28.73       28.16      6.01 o
   3  -1  16      327.84      327.40     12.08 o
  -5   0  16      363.65      336.99     13.13 o
  -4   0  16        7.45        9.95      1.97 o
  -3   0  16      376.05      362.11     14.32 o
  -2   0  16       55.41       42.59      8.71 o
  -1   0  16        1.05        0.66      2.61 o
   0   0  16      197.42      210.05     13.19 o
   1   0  16      115.47      124.12      6.43 o
   2   0  16      188.52      206.02      7.77 o
   3   0  16       13.59        8.62      4.00 o
  -5   1  16       50.14       57.65      4.55 o
  -4   1  16      452.47      446.17     12.24 o
  -3   1  16      118.88      110.80     11.37 o
  -2   1  16        5.28       10.42      3.19 o
  -1   1  16      153.51      149.87      6.69 o
   0   1  16      373.68      382.97     40.84 o
   1   1  16        8.74       20.04      4.86 o
   2   1  16       89.05      112.45     10.06 o
   3   1  16       80.20       91.23      6.06 o
  -4   2  16      105.44       98.15     13.13 o
  -3   2  16        4.33       -3.16      6.07 o
  -2   2  16       34.56       36.38     12.88 o
  -1   2  16      475.99      479.14     22.77 o
   0   2  16        0.70       -3.43      6.50 o
   1   2  16      433.48      524.00     21.59 o
   2   2  16       82.78      108.93     10.93 o
   3   2  16       18.36       29.27      6.93 o
  -4   3  16        1.86       -5.77      7.41 o
  -3   3  16       48.62       41.49     10.36 o
  -2   3  16      214.97      190.71     26.96 o
  -1   3  16      122.25       97.57     13.38 o
   0   3  16      629.93      704.46     30.81 o
   1   3  16       17.98       28.97     13.12 o
   2   3  16        5.07        7.46      6.24 o
  -3   4  16       39.25       35.10      8.65 o
  -2   4  16      120.53      109.79     31.29 o
  -1   4  16      194.48      169.70     16.58 o
   0   4  16      100.48       85.40     11.17 o
   1   4  16       66.51       80.47     11.78 o
   2   4  16       66.15       69.86     16.50 o
  -2   5  16       74.90       67.77     21.47 o
  -1   5  16      157.40      153.04     26.33 o
   0   5  16       22.63        5.27      9.69 o
   0  -6  17       34.08       28.33      3.08 o
  -1  -5  17       25.09       26.85      4.05 o
   0  -5  17       14.25       15.39      4.29 o
   1  -5  17       32.37       30.66      3.56 o
  -3  -4  17       65.72       53.48     11.41 o
  -1  -4  17        2.18        1.84      3.31 o
   0  -4  17       18.28       21.40      4.72 o
   1  -4  17       70.12       74.48      8.34 o
   2  -4  17      281.06      256.54      9.77 o
  -4  -3  17      159.99      147.42     19.76 o
  -3  -3  17       33.98       30.78     10.79 o
  -1  -3  17       13.41       12.14      3.56 o
   0  -3  17      145.96      138.29      5.93 o
   1  -3  17      329.63      317.07     10.27 o
   2  -3  17        7.14        1.86      3.47 o
   3  -3  17      141.12      139.24     18.96 o
  -4  -2  17       19.86       18.15     11.65 o
  -3  -2  17        0.11       -0.25     10.18 o
  -1  -2  17      444.02      490.07     25.71 o
   0  -2  17       71.68       70.58      4.92 o
   1  -2  17      430.45      433.35     13.12 o
   2  -2  17       94.04       83.68      6.65 o
   3  -2  17        5.55        4.60      4.66 o
  -4  -1  17        3.27        8.03      7.23 o
  -3  -1  17       51.46       48.61      6.37 o
  -2  -1  17      398.26      402.31     16.18 o
  -1  -1  17       38.32       39.61      4.05 o
   0  -1  17      495.25      525.81     14.09 o
   1  -1  17        4.48        3.71      3.35 o
   2  -1  17       46.46       51.36      4.74 o
   3  -1  17        1.06        3.87      4.40 o
  -4   0  17       29.32       36.69      3.37 o
  -3   0  17      421.22      393.10     19.07 o
  -2   0  17       17.78       17.52      6.44 o
  -1   0  17      769.08      839.95     73.99 o
   0   0  17       68.03       76.07      7.03 o
   1   0  17      203.63      242.39     10.98 o
   2   0  17       13.15       17.75      3.77 o
   3   0  17       19.21       17.78      4.26 o
  -4   1  17      111.83      116.80     16.69 o
  -3   1  17      157.33      164.25      7.67 o
  -2   1  17      488.52      476.24     23.70 o
  -1   1  17      134.25      132.42      6.65 o
   0   1  17      184.85      214.15     15.10 o
   1   1  17       22.87       29.54      5.13 o
   2   1  17       72.26       89.64      8.33 o
   3   1  17       13.41       25.33      4.72 o
  -4   2  17      274.34      249.56     26.97 o
  -3   2  17       64.10       54.34     12.82 o
  -2   2  17      463.69      422.98     21.54 o
  -1   2  17      113.08      104.31     12.89 o
   0   2  17       58.52       69.06      9.44 o
   1   2  17       10.83       20.02      5.48 o
   2   2  17        6.84        8.08      6.07 o
  -3   3  17      347.03      327.42     55.38 o
  -2   3  17        2.32       -4.31     14.28 o
  -1   3  17      130.11      116.59     14.24 o
   0   3  17       12.99        3.19      7.85 o
   1   3  17       90.76      110.45     27.11 o
   2   3  17      203.92      260.83     18.73 o
  -2   4  17       97.53       62.33     11.41 o
  -1   4  17        2.18       -8.70      8.70 o
   0   4  17       61.83       60.10     11.53 o
   1   4  17       27.35       33.43     11.40 o
   0  -5  18      124.71      127.95      5.74 o
  -3  -4  18       50.18       41.70     11.77 o
   0  -4  18       25.73       30.56      4.48 o
   1  -4  18      133.93      128.99      6.69 o
  -3  -3  18        0.05        0.00     10.54 o
  -1  -3  18      112.98      129.95      8.59 o
   0  -3  18      265.58      272.88     14.01 o
   1  -3  18       15.61       14.45      3.98 o
   2  -3  18       54.25       54.68      4.65 o
  -4  -2  18       37.54       29.55     12.88 o
  -3  -2  18       95.26       95.09     14.35 o
  -1  -2  18      219.21      243.99     14.61 o
   0  -2  18        2.77        2.01      2.85 o
   1  -2  18        3.89        5.05      3.38 o
   2  -2  18        6.21        5.92      3.85 o
  -4  -1  18       33.23       36.68      5.52 o
  -3  -1  18      253.98      215.69     10.60 o
  -2  -1  18       38.71       42.14      5.46 o
  -1  -1  18       60.82       72.37      4.34 o
   0  -1  18        7.05       10.10      2.74 o
   1  -1  18        1.14        1.68      4.29 o
   2  -1  18      143.89      146.17      8.33 o
  -4   0  18      357.57      359.67     12.60 o
  -3   0  18        1.29       -0.21      4.96 o
  -2   0  18       73.79       83.64      4.88 o
  -1   0  18       28.95       27.47      3.39 o
   0   0  18       52.03       69.25      6.60 o
   1   0  18       56.49       60.04      5.85 o
   2   0  18        8.05        7.92      3.93 o
  -4   1  18       48.19       45.81      7.72 o
  -3   1  18      100.81       95.67     24.29 o
  -2   1  18       50.68       33.48      7.97 o
  -1   1  18      103.77       95.71     12.39 o
   0   1  18       48.17       61.08      8.59 o
   1   1  18      114.85      145.34     10.39 o
   2   1  18      107.56      141.52     11.66 o
  -3   2  18       66.51       59.48     16.25 o
  -2   2  18       40.36       16.19      8.46 o
  -1   2  18        4.10       -4.05      7.23 o
   0   2  18      468.32      530.74     25.10 o
   1   2  18       12.22       25.40      6.11 o
  -2   3  18        1.69       -4.67     14.16 o
  -1   3  18      300.06      309.42     19.29 o
   0   3  18       36.08       38.88      9.20 o
   1   3  18      160.42      200.01     31.79 o
   0  -4  19      127.47      128.24     10.43 o
  -1  -3  19       35.33       40.98      8.77 o
   0  -3  19       35.06       38.63      5.89 o
   1  -3  19       34.69       34.88      5.03 o
  -3  -2  19       27.62       31.88     12.88 o
  -1  -2  19        4.98        6.18      2.16 o
   0  -2  19      448.35      492.00     11.96 o
   1  -2  19       18.70       19.18      3.85 o
  -3  -1  19        1.08       -5.74      7.85 o
  -2  -1  19       10.09        0.37      5.76 o
  -1  -1  19      628.29      735.64     31.21 o
   0  -1  19       14.13       25.45      4.64 o
   1  -1  19       46.52       51.61      5.64 o
  -3   0  19       36.72       35.98      9.44 o
  -2   0  19      386.34      367.18     11.43 o
  -1   0  19       18.85       15.57      6.87 o
   0   0  19      257.20      311.45     12.26 o
   1   0  19       27.95       31.88      5.62 o
  -3   1  19       94.94       83.02     21.16 o
  -2   1  19      112.08      103.20     10.68 o
  -1   1  19      469.06      586.95     26.21 o
   0   1  19       30.61       39.24      5.33 o
   1   1  19        3.21       12.41      5.38 o
  -2   2  19       67.62       57.04     10.18 o
  -1   2  19      174.65      194.46     15.22 o
   0   2  19       29.20       31.27      8.71 o
  -1  -2  20       43.32       48.92      4.62 o
   0  -2  20       11.62       10.81      4.36 o
  -2  -1  20       72.91       70.04      8.10 o
  -1  -1  20       31.70       36.03      3.05 o
   0  -1  20       13.34       18.11      4.73 o
  -2   0  20       75.65       84.64      9.45 o
  -1   0  20        3.73        5.36     10.05 o
   0   0  20       60.13       82.84      7.24 o
  -1   1  20       19.40       19.86      8.09 o
 
